# Supplementary material for: Comparative Genomic Insights into Chemoreceptor Diversity and Habitat Adaptation of Archaea
Source: Appl Environ Microbiol. 2022 Oct 31;88(22):e01574-22. doi: 10.1128/aem.01574-22 (PMC9680633; doi:10.1128/aem.01574-22)
Supplement: Supplementary file 2 — Tables S1 to S7. Download aem.01574-22-s0002.xlsx, XLSX file, 0.3 MB [file aem.01574-22-s0002.xlsx]

## Sheet: Table S1
Table S1. Genomes used to construct the Archaea reference tree.
Group	Subgroup	Organism Name	Strain	Organism Groups	BioSample	BioProject	Assembly	Level	Size(Mb)	GC%	Scaffolds	CDS	Ecological habitat	Metabolism type	Temperature
Euryarchaeota	Archaeoglobi	Archaeoglobus fulgidus	DSM 8774	Archaea;Euryarchaeota;Archaeoglobi	SAMN03081472	PRJNA208006	GCA_000734035.1	complete	2.32	48.1	1	2557	Terrestrial	methylotrophic	80 ℃
		Archaeoglobus fulgidus	DSM 4304	Archaea;Euryarchaeota;Archaeoglobi	SAMN02603985	PRJNA104	GCA_000008665.1	complete	2.18	48.6	1	2416	Terrestrial	methylotrophic	80 ℃
		Archaeoglobus profundus	DSM 5631	Archaea;Euryarchaeota;Archaeoglobi	SAMN00017459	PRJNA32583	GCA_000025285.1	complete	1.56	42	2	1806	Marine	methylotrophic	90℃
		Archaeoglobus sulfaticallidus	PM70-1	Archaea;Euryarchaeota;Archaeoglobi	SAMN02028569	PRJNA196460	GCA_000385565.1	complete	2.08	43.2	1	2213	Marine	hydrogenotrophic	75℃
		Archaeoglobus veneficus	SNP6	Archaea;Euryarchaeota;Archaeoglobi	SAMN00713598	PRJNA51621	GCA_000194625.1	complete	1.9	47	1	2123	Terrestrial	heterotrophic	75℃
		Ferroglobus placidus	DSM 10642	Archaea;Euryarchaeota;Archaeoglobi	SAMN02598503	PRJNA33635	GCA_000025505.1	complete	2.2	44.1	1	2507	Marine	heterotrophic	85℃
		Geoglobus ahangari	234	Archaea;Euryarchaeota;Archaeoglobi	SAMN02988852	PRJNA258102	GCA_001006045.1	complete	1.77	53.1	1	2005	Terrestrial	aceticlastic	88℃
	Methanomada group	Methanobacterium sp. BAmetb5	BAmetb5	Archaea;Euryarchaeota;Methanomada group	SAMN07437073	PRJNA396082	GCA_003491305.1	complete	2.42	41.4	1	2307	Terrestrial	methylotrophic	37℃
		Methanobacterium sp. BRmetb2	BRmetb2	Archaea;Euryarchaeota;Methanomada group	SAMN07436798	PRJNA396082	GCA_003491285.1	complete	2.17	33.4	1	2114	Terrestrial	methylotrophic	37℃
		Methanobacterium sp. MB1	MB1	Archaea;Euryarchaeota;Methanomada group	SAMEA3138830	PRJEB4386	GCA_000499765.1	complete	2.03	39.7	1	2021	Terrestrial	methylotrophic	37℃
		Methanobacterium sp. MZ-A1	MZ-A1	Archaea;Euryarchaeota;Methanomada group	SAMN05928841	PRJNA349209	GCA_002813675.1	complete	2.52	39.4	1	2372	Host	hydrogenotrophic	37℃
		Methanobacterium sp. MethCAN	MethCAN	Archaea;Euryarchaeota;Methanomada group	SAMN14689430	PRJNA626556	GCA_018141185.1	complete	2.19	36.4	1	2131	Host	methylotrophic	37℃
		Methanobacterium congolense	Buetzberg	Archaea;Euryarchaeota;Methanomada group	SAMEA4378819	PRJEB14599	GCA_900095295.1	complete	2.47	38.48	2	2318	Terrestrial	hydrogenotrophic	40℃
		Methanobacterium formicicum	Mb9	Archaea;Euryarchaeota;Methanomada group	SAMEA2779801	PRJEB7298	GCA_001458655.1	complete	2.49	41.1	1	2372	Host	methylotrophic	37℃
		Methanobacterium formicicum	BRM9	Archaea;Euryarchaeota;Methanomada group	SAMN03085433	PRJNA49593	GCA_000762265.1	complete	2.45	41.3	1	2363	Host	methylotrophic	37℃
		Methanobacterium formicicum		Archaea;Euryarchaeota;Methanomada group	SAMEA2724982	PRJEB7090	GCA_000953115.1	complete	2.48	41.2	1	2409	Host	methylotrophic	37℃
		Methanobacterium lacus	AL-21	Archaea;Euryarchaeota;Methanomada group	SAMN02232037	PRJNA53495	GCA_000191585.1	complete	2.58	35.8	1	2493	Terrestrial	hydrogenotrophic	37℃
		Methanobacterium paludis	SWAN1	Archaea;Euryarchaeota;Methanomada group	SAMN00713630	PRJNA53561	GCA_000214725.1	complete	2.55	35.7	1	2395	Terrestrial	hydrogenotrophic	37℃
		Methanobacterium subterraneum	A8p	Archaea;Euryarchaeota;Methanomada group	SAMN05928842	PRJNA349209	GCA_002813695.1	complete	2.52	39.4	1	2368	Host	methylotrophic	37℃
		Methanobacterium subterraneum	MO-MB1	Archaea;Euryarchaeota;Methanomada group	SAMN05928840	PRJNA349209	GCA_002813655.1	complete	2.51	39.4	1	2317	Host	methylotrophic	37℃
		Methanobrevibacter sp. AbM4	AbM4	Archaea;Euryarchaeota;Methanomada group	SAMN02602974	PRJNA157813	GCA_000404165.1	complete	2	29	1	1687	Host	hydrogenotrophic	42℃
		Methanobrevibacter sp. YE315	YE315	Archaea;Euryarchaeota;Methanomada group	SAMN03295748	PRJNA273773	GCA_001548675.1	complete	2.27	34.2	1	2068	Host	hydrogenotrophic	42℃
		Methanobrevibacter millerae	SM9	Archaea;Euryarchaeota;Methanomada group	SAMN03438115	PRJNA49589	GCA_001477655.1	complete	2.54	31.8	1	2257	Host	hydrogenotrophic	42℃
		Methanobrevibacter olleyae	YLM1	Archaea;Euryarchaeota;Methanomada group	SAMN04335716	PRJNA49591	GCA_001563245.1	complete	2.2	26.9	1	1824	Host	hydrogenotrophic	42℃
		Methanobrevibacter ruminantium	M1	Archaea;Euryarchaeota;Methanomada group	SAMN02603710	PRJNA34681	GCA_000024185.1	complete	2.94	32.6	1	2172	Host	hydrogenotrophic	42℃
		Methanobrevibacter smithii	KB11	Archaea;Euryarchaeota;Methanomada group	SAMN05935551	PRJNA350240	GCA_002813085.1	complete	1.81	31.2	1	1681	Host	hydrogenotrophic	42℃
		Methanobrevibacter smithii	ATCC 35061	Archaea;Euryarchaeota;Methanomada group	SAMN02604313	PRJNA18653	GCA_000016525.1	complete	1.85	31	1	1720	Host	hydrogenotrophic	42℃
		Methanocaldococcus sp. FS406-22	FS406-22	Archaea;Euryarchaeota;Methanomada group	SAMN02598520	PRJNA37943	GCA_000025525.1	complete	1.77	32	2	1813	Marine	hydrogenotrophic	70℃
		Methanocaldococcus sp. SG1	SG1	Archaea;Euryarchaeota;Methanomada group	SAMEA6654821	PRJEB37473	GCA_902827205.1	complete	1.48	29.1	1	1585	Marine	hydrogenotrophic	85℃
		Methanocaldococcus bathoardescens	JH146	Archaea;Euryarchaeota;Methanomada group	SAMN02951366	PRJNA242490	GCA_000739065.1	complete	1.61	30.8	1	1619	Marine	hydrogenotrophic	26℃
		Methanocaldococcus fervens	AG86	Archaea;Euryarchaeota;Methanomada group	SAMN02598490	PRJNA32615	GCA_000023985.1	complete	1.51	32.21	2	1562	Marine	hydrogenotrophic	80℃
		Methanocaldococcus infernus	ME	Archaea;Euryarchaeota;Methanomada group	SAMN00017484	PRJNA32611	GCA_000092305.1	complete	1.33	33.6	1	1443	Marine	hydrogenotrophic	75℃
		Methanocaldococcus jannaschii	DSM 2661	Archaea;Euryarchaeota;Methanomada group	SAMN02603984	PRJNA102	GCA_000091665.1	complete	1.74	31.27	3	1787	Marine	hydrogenotrophic	60℃
		Methanocaldococcus vulcanius	M7	Archaea;Euryarchaeota;Methanomada group	SAMN02598493	PRJNA33047	GCA_000024625.1	complete	1.76	31.59	3	1707	Marine	hydrogenotrophic	80℃
		Methanococcus aeolicus	Nankai-3	Archaea;Euryarchaeota;Methanomada group	SAMN00623051	PRJNA18641	GCA_000017185.1	complete	1.57	30	1	1489	Marine	methylotrophic	46℃
		Methanococcus maripaludis	DSM 2067	Archaea;Euryarchaeota;Methanomada group	SAMN08466362	PRJNA432904	GCA_002945325.1	complete	1.71	32.9	1	1797	Marine	methylotrophic	37℃
		Methanococcus maripaludis	OS7mut1	Archaea;Euryarchaeota;Methanomada group	SAMN06562580	PRJNA378823	GCA_003052125.1	complete	1.74	32.9	1	1800	Marine	methylotrophic	37℃
		Methanococcus maripaludis	C5	Archaea;Euryarchaeota;Methanomada group	SAMN02598397	PRJNA17641	GCA_000016125.1	complete	1.79	32.97	2	1830	Marine	methylotrophic	37℃
		Methanococcus maripaludis	C6	Archaea;Euryarchaeota;Methanomada group	SAMN02598423	PRJNA19639	GCA_000018485.1	complete	1.74	33.4	1	1842	Marine	methylotrophic	37℃
		Methanococcus maripaludis	C7	Archaea;Euryarchaeota;Methanomada group	SAMN00000031	PRJNA18819	GCA_000017225.1	complete	1.77	33.3	1	1803	Marine	methylotrophic	37℃
		Methanococcus maripaludis	KA1	Archaea;Euryarchaeota;Methanomada group	SAMD00170763	PRJDA34063	GCA_000828535.1	complete	1.86	32.87	2	1908	Marine	methylotrophic	37℃
		Methanococcus maripaludis	OS7	Archaea;Euryarchaeota;Methanomada group	SAMD00170764	PRJDA34065	GCA_000828555.1	complete	1.75	32.9	1	1815	Marine	methylotrophic	37℃
		Methanococcus maripaludis	S2	Archaea;Euryarchaeota;Methanomada group	SAMEA3138215	PRJNA10632	GCA_000011585.1	complete	1.66	33.1	1	1736	Marine	methylotrophic	37℃
		Methanococcus maripaludis	X1	Archaea;Euryarchaeota;Methanomada group	SAMN02603718	PRJNA68579	GCA_000220645.1	complete	1.75	32.9	1	1822	Marine	methylotrophic	37℃
		Methanococcus vannielii	SB	Archaea;Euryarchaeota;Methanomada group	SAMN02598403	PRJNA17889	GCA_000017165.1	complete	1.72	31.3	1	1689	Marine	methylotrophic	37℃
		Methanococcus voltae	A3	Archaea;Euryarchaeota;Methanomada group	SAMN00000040	PRJNA20131	GCA_000006175.2	complete	1.94	28.6	1	1695	Marine	methylotrophic	37℃
		Methanofervidicoccus sp. A16	A16	Archaea;Euryarchaeota;Methanomada group	SAMN07281457	PRJNA391986	GCA_003351865.1	complete	1.5	35.1	1	1314	Marine	hydrogenotrophic	70℃
		Methanosphaera sp. BMS	BMS	Archaea;Euryarchaeota;Methanomada group	SAMN04445725	PRJNA310024	GCA_003268005.1	complete	2.87	32.9	1	2171	Host	methylotrophic	37℃
		Methanosphaera stadtmanae	MGYG-HGUT-02164	Archaea;Euryarchaeota;Methanomada group	SAMEA5851668	PRJEB33885	GCA_902384015.1	complete	1.77	27.6	1	1538	Host	methylotrophic	37℃
		Methanosphaera stadtmanae	DSM 3091	Archaea;Euryarchaeota;Methanomada group	SAMN02604180	PRJNA15579	GCA_000012545.1	complete	1.77	27.6	1	1539	Host	methylotrophic	37℃
		Methanothermobacter sp. CaT2	CaT2	Archaea;Euryarchaeota;Methanomada group	SAMD00060975	PRJDA50633	GCA_000828575.1	complete	1.73	49.36	2	1751	Terrestrial	hydrogenotrophic	55℃
		Methanothermobacter sp. EMTCatA1	EMTCatA1	Archaea;Euryarchaeota;Methanomada group	SAMD00084331	PRJDB5909	GCA_002356395.1	complete	1.72	49.6	1	1814	Terrestrial	hydrogenotrophic	55℃
		Methanothermobacter sp. KEPCO-1	KEPCO-1	Archaea;Euryarchaeota;Methanomada group	SAMN12569397	PRJNA560152	GCA_008033705.1	complete	1.74	48.5	1	1781	Terrestrial	hydrogenotrophic	55℃
		Methanothermobacter sp. MT-2	MT-2	Archaea;Euryarchaeota;Methanomada group	SAMD00060422	PRJDB5067	GCA_003584625.1	complete	1.52	39.8	1	1604	hot spring	hydrogenotrophic	55℃
		Methanothermobacter sp. THM-1	THM-1	Archaea;Euryarchaeota;Methanomada group	SAMN12650760	PRJNA562797	GCA_009914355.1	complete	1.72	48.6	1	1696	hot spring	hydrogenotrophic	55℃
		Methanothermobacter sp. THM-2	THM-2	Archaea;Euryarchaeota;Methanomada group	SAMN12650992	PRJNA562804	GCA_009917665.1	complete	1.7	48.8	1	1665	hot spring	hydrogenotrophic	55℃
		Methanothermobacter marburgensis	Marburg	Archaea;Euryarchaeota;Methanomada group	SAMN02603260	PRJNA40103	GCA_000145295.1	complete	1.64	48.59	2	1702	Terrestrial	hydrogenotrophic	55℃
		Methanothermobacter thermautotrophicus	Delta H	Archaea;Euryarchaeota;Methanomada group	SAMN02603244	PRJNA289	GCA_000008645.1	complete	1.75	49.5	1	1748	Terrestrial	hydrogenotrophic	50℃
		Methanothermobacter wolfeii	SIV6	Archaea;Euryarchaeota;Methanomada group	SAMEA4408318	PRJEB15255	GCA_900095815.1	complete	1.69	48.9	1	1792	Terrestrial	hydrogenotrophic	55℃
		Methanothermococcus okinawensis	IH1	Archaea;Euryarchaeota;Methanomada group	SAMN00100784	PRJNA43653	GCA_000179575.2	complete	1.68	29.28	2	1580	Marine	hydrogenotrophic	55℃
		Methanothermus fervidus	DSM 2088	Archaea;Euryarchaeota;Methanomada group	SAMN02232040	PRJNA33689	GCA_000166095.1	complete	1.24	31.6	1	1301	Terrestrial	hydrogenotrophic	50℃
		Methanotorris igneus	Kol 5	Archaea;Euryarchaeota;Methanomada group	SAMN00713627	PRJNA51821	GCA_000214415.1	complete	1.85	32.3	1	1752	Marine	hydrogenotrophic	55℃
	Methanopyri	Methanopyrus sp. KOL6	KOL6	Archaea;Euryarchaeota;Methanopyri	SAMN06246254	PRJNA362699	GCA_002201915.1	chromosome	1.43	57.7	1	1513	Terrestrial	hydrogenotrophic	95℃
		Methanopyrus sp. SNP6	SNP6	Archaea;Euryarchaeota;Methanopyri	SAMN06246566	PRJNA362704	GCA_002201895.1	chromosome	1.42	58	1	1505	Marine	hydrogenotrophic	95℃
		Methanopyrus kandleri	AV19	Archaea;Euryarchaeota;Methanopyri	SAMN02603235	PRJNA294	GCA_000007185.1	complete	1.69	61.2	1	1775	Marine	hydrogenotrophic	98℃
	Stenosarchaea group	Candidatus Methanoperedenaceae archaeon	GB37	Archaea;Euryarchaeota;Stenosarchaea group	SAMEA7740440	PRJEB36446	GCA_905171695.1	complete	1.92	46.5	1	2055	Terrestrial	hydrogenotrophic	25 ℃
		Candidatus Methanoperedenaceae archaeon	GB50	Archaea;Euryarchaeota;Stenosarchaea group	SAMEA7740439	PRJEB36446	GCA_905171685.1	complete	1.92	46.5	1	2078	Terrestrial	hydrogenotrophic	25 ℃
		Halalkaliarchaeum desulfuricum	AArc-Sl	Archaea;Euryarchaeota;Stenosarchaea group	SAMN08093583	PRJNA419617	GCA_002952775.1	complete	3.31	63.1	1	3206	Terrestrial	methylotrophic	42℃
		Halanaeroarchaeum sulfurireducens	M27-SA2	Archaea;Euryarchaeota;Stenosarchaea group	SAMN03701450	PRJNA284332	GCA_001305655.1	complete	2.25	62.77	2	2235	Terrestrial	aceticlastic	37℃
		Halapricum salinum	CBA1105	Archaea;Euryarchaeota;Stenosarchaea group	SAMN09711547	PRJNA482735	GCA_004799665.1	complete	3.45	63.7	1	3369	Terrestrial	aceticlastic	37℃
		Halarchaeum sp. CBA1220	CBA1220	Archaea;Euryarchaeota;Stenosarchaea group	SAMN10386251	PRJNA503943	GCA_003721175.2	complete	3.18	68.23	6	3133	Marine	heterotrophic	37℃
		Haloarcula sp. CBA1115	CBA1115	Archaea;Euryarchaeota;Stenosarchaea group	SAMN03278120	PRJNA271840	GCA_000827835.1	complete	4.23	61.98	6	4048	Terrestrial	heterotrophic	37℃
		Haloarcula sp. JP-L23	JP-L23	Archaea;Euryarchaeota;Stenosarchaea group	SAMN14351922	PRJNA611898	GCA_011602445.1	complete	4.93	63.65	6	4764	Marine	heterotrophic	37℃
		Haloarcula hispanica	ATCC 33960	Archaea;Euryarchaeota;Stenosarchaea group	SAMN02602960	PRJNA68523	GCA_000223905.1	complete	3.89	62.46	3	3783	Terrestrial	heterotrophic	37℃
		Haloarcula marismortui	ATCC 43049	Archaea;Euryarchaeota;Stenosarchaea group	SAMN02603385	PRJNA105	GCA_000011085.1	complete	4.27	61.14	9	4208	Marine	heterotrophic	37℃
		Haloarcula taiwanensis	Taiwanensis	Archaea;Euryarchaeota;Stenosarchaea group	SAMN06200074	PRJNA360060	GCA_002844335.1	complete	3.72	62.53	4	3679	Terrestrial	heterotrophic	40 ℃
		Haloarculaceae archaeon	HArcel1	Archaea;Euryarchaeota;Stenosarchaea group	SAMN08826612	PRJNA449302	GCA_003058365.1	complete	2.72	65.7	1	2532	Saline environment	heterotrophic	42℃
		Haloarculaceae archaeon	HSR-Bgl	Archaea;Euryarchaeota;Stenosarchaea group	SAMN16484195	PRJNA670125	GCA_017094445.1	complete	3.08	63.88	2	3117	Saline environment	heterotrophic	42℃
		Haloarculaceae archaeon	HSR-Est	Archaea;Euryarchaeota;Stenosarchaea group	SAMN16484257	PRJNA670125	GCA_017094465.1	complete	2.88	63.14	2	2859	Saline environment	heterotrophic	42℃
		Haloarculaceae archaeon	HSR12-1	Archaea;Euryarchaeota;Stenosarchaea group	SAMN16484274	PRJNA670125	GCA_017094505.1	complete	2.94	64.7	1	3055	Saline environment	heterotrophic	42℃
		Haloarculaceae archaeon	HSR12-2	Archaea;Euryarchaeota;Stenosarchaea group	SAMN16484277	PRJNA670125	GCA_017094525.1	complete	2.89	64	1	3024	Saline environment	heterotrophic	42℃
		Halobacteriales archaeon	AArc-S	Archaea;Euryarchaeota;Stenosarchaea group	SAMN16483868	PRJNA670096	GCA_017094485.1	complete	3.04	60.8	1	3120	Saline environment	heterotrophic	42℃
		Halorubrum sp. 2020YC2	2020YC2	Archaea;Euryarchaeota;Stenosarchaea group	SAMN19229075	PRJNA730343	GCA_018623055.1	complete	3.06	68.7	1	2830	Terrestrial	heterotrophic	42℃
		Halorubrum sp. BOL3-1	BOL3-1	Archaea;Euryarchaeota;Stenosarchaea group	SAMN10600887	PRJNA412908	GCA_004114375.1	complete	3.67	65.9	4	3330	Terrestrial	heterotrophic	42℃
		Methanosarcina acetivorans	C2A	Archaea;Euryarchaeota;Stenosarchaea group	SAMN03081414	PRJNA290	GCA_000007345.1	complete	5.75	42.7	1	4462	Marine	methylotrophic	37°C
		Haloterrigena turkmenica	DSM 5511	Archaea;Euryarchaeota;Stenosarchaea group	SAMN02598471	PRJNA30411	GCA_000025325.1	complete	5.44	64.25	7	4988	Terrestrial	heterotrophic	37°C
		Halosimplex pelagicum	R2	Archaea;Euryarchaeota;Stenosarchaea group	SAMN15472364	PRJNA644747	GCA_013415905.1	complete	5.2	67.1	1	5025	Terrestrial	heterotrophic	37°C
		Halalkalicoccus jeotgali	B3	Archaea;Euryarchaeota;Stenosarchaea group	SAMN02603490	PRJNA49517	GCA_000196895.1	complete	3.7	62.56	7	3746	Terrestrial	methylotrophic	42℃
		Halobacterium sp. BOL4-2	BOL4-2	Archaea;Euryarchaeota;Stenosarchaea group	SAMN17798216	PRJNA412908	GCA_016917835.1	complete	2.53	66.25	6	2556	Saline environment	heterotrophic	50 ℃
		Halobacterium sp. DL1	DL1	Archaea;Euryarchaeota;Stenosarchaea group	SAMN02261380	PRJNA59739	GCA_000230955.3	complete	3.16	66.44	2	3221	Saline environment	heterotrophic	50℃
		Halobacterium hubeiense	JI20-1	Archaea;Euryarchaeota;Stenosarchaea group	SAMEA3305703	PRJEB4726	GCA_001488575.1	complete	3.13	65.35	4	3854	Terrestrial	heterotrophic	40 ℃
		Halobacterium salinarum	NRC-1	Archaea;Euryarchaeota;Stenosarchaea group	SAMN02604216	PRJNA412908	GCA_000006805.1	complete	2.57	65.92	3	2614	Terrestrial	heterotrophic	40 ℃
		Halobellus limi	CGMCC 1.10331	Archaea;Euryarchaeota;Stenosarchaea group	SAMN09711302	PRJNA482708	GCA_004799685.1	complete	3.75	65.88	4	3557	Marine	heterotrophic	37℃
		Halobiforma lacisalsi	AJ5	Archaea;Euryarchaeota;Stenosarchaea group	SAMN02470038	PRJNA16192	GCA_000226975.3	complete	4.38	65.24	3	4119	Terrestrial	heterotrophic	42℃
		Halodesulfurarchaeum formicicum	HSR6	Archaea;Euryarchaeota;Stenosarchaea group	SAMN05363636	PRJNA328078	GCA_001886955.1	complete	2.09	63.6	1	2125	Terrestrial	methylotrophic	37℃
		Haloferax alexandrinus	wsp1	Archaea;Euryarchaeota;Stenosarchaea group	SAMN14048689	PRJNA605089	GCA_010692905.1	complete	3.71	66.1	1	3643	Terrestrial	heterotrophic	37℃
		Haloferax gibbonsii	ARA6	Archaea;Euryarchaeota;Stenosarchaea group	SAMN03755233	PRJNA285662	GCA_001190965.1	complete	3.92	66.24	5	3817	Terrestrial	heterotrophic	37℃
		Haloferax mediterranei	ATCC 33500	Archaea;Euryarchaeota;Stenosarchaea group	SAMN11356524	PRJNA412908	GCA_005406325.1	complete	3.91	60.24	4	3776	Terrestrial	heterotrophic	37℃
		Haloferax volcanii	DS2	Archaea;Euryarchaeota;Stenosarchaea group	SAMN02604027	PRJNA12524	GCA_000025685.1	complete	4.01	65.46	5	3881	Marine	heterotrophic	37℃
		Halogeometricum borinquense	wsp4	Archaea;Euryarchaeota;Stenosarchaea group	SAMN14053718	PRJNA605299	GCA_010692885.1	complete	3.99	59.7	1	3854	Terrestrial	heterotrophic	40℃
		Halolamina sp. CBA1230	CBA1230	Archaea;Euryarchaeota;Stenosarchaea group	SAMN06480072	PRJNA378126	GCA_002025255.2	complete	3.47	66.73	4	3472	Terrestrial	heterotrophic	37 °C
		Halomicrobium sp. LC1Hm	LC1Hm	Archaea;Euryarchaeota;Stenosarchaea group	SAMN12757031	PRJNA565665	GCA_009617995.1	complete	3.33	65.59	2	3308	Terrestrial	heterotrophic	40 °C
		Halomicrobium sp. ZPS1	ZPS1	Archaea;Euryarchaeota;Stenosarchaea group	SAMN13024714	PRJNA577378	GCA_009217585.1	complete	3.09	65.6	1	3093	Terrestrial	heterotrophic	40 °C
		Halomicrobium mukohataei	DSM 12286	Archaea;Euryarchaeota;Stenosarchaea group	SAMN00002610	PRJNA27945	GCA_000023965.1	complete	3.33	65.51	2	3294	Terrestrial	heterotrophic	40 °C
		Halopenitus persicus	CBA1233	Archaea;Euryarchaeota;Stenosarchaea group	SAMD00053810	PRJDB4920	GCA_002355635.1	complete	3.11	66	2	2912	Saline environment	heterotrophic	40 °C
		Halopiger xanaduensis	SH-6	Archaea;Euryarchaeota;Stenosarchaea group	SAMN02232028	PRJNA56049	GCA_000217715.1	complete	4.36	65.2	4	4124	Terrestrial	heterotrophic	37 °C
		Haloplanus aerogenes	JCM 16430	Archaea;Euryarchaeota;Stenosarchaea group	SAMN09684815	PRJNA481613	GCA_003856835.1	complete	3.5	65.69	2	3549	Marine	heterotrophic	37 °C
		Haloplanus rallus	MBLA0036	Archaea;Euryarchaeota;Stenosarchaea group	SAMN10524788	PRJNA508483	GCA_009762275.1	complete	3.56	66.63	2	3554	Terrestrial	heterotrophic	37 °C
		Haloplanus rubicundus	CBA1113	Archaea;Euryarchaeota;Stenosarchaea group	SAMN09684805	PRJNA481607	GCA_003342695.1	complete	3.53	66.51	3	3538	Terrestrial	heterotrophic	37 °C
		Haloprofundus sp. MHR1	MHR1	Archaea;Euryarchaeota;Stenosarchaea group	SAMN11514334	PRJNA539857	GCA_005155585.1	complete	3.05	65.6	1	3038	Terrestrial	heterotrophic	37 °C
		Haloquadratum walsbyi	C23	Archaea;Euryarchaeota;Stenosarchaea group	SAMEA2272799	PRJEA49335	GCA_000237865.1	complete	3.26	47.69	4	2772	Terrestrial	heterotrophic	37 °C
		Halorhabdus sp. CBA1104	CBA1104	Archaea;Euryarchaeota;Stenosarchaea group	SAMN10411009	PRJNA505116	GCA_009690625.1	complete	2.63	62.3	1	2479	Terrestrial	heterotrophic	37 °C
		Halorhabdus tiamatea	SARL4B	Archaea;Euryarchaeota;Stenosarchaea group	SAMEA2271992	PRJEB1233	GCA_000470655.1	complete	3.15	62.77	2	3043	Marine	heterotrophic	37°C
		Halorhabdus utahensis	DSM 12940	Archaea;Euryarchaeota;Stenosarchaea group	SAMN00002611	PRJNA29305	GCA_000023945.1	complete	3.12	62.9	1	2959	Terrestrial	heterotrophic	50 °C
		Halorientalis sp. IM1011	IM1011	Archaea;Euryarchaeota;Stenosarchaea group	SAMN06205239	PRJNA360226	GCA_001989615.1	complete	3.78	65.62	3	3817	Terrestrial	alkane oxidation	37°C
		Halorubrum ezzemoulense	Fb21	Archaea;Euryarchaeota;Stenosarchaea group	SAMN10709458	PRJNA513349	GCA_004126515.1	complete	3.73	66.48	3	3490	Terrestrial	heterotrophic	37°C
		Halorubrum lacusprofundi	ATCC 49239	Archaea;Euryarchaeota;Stenosarchaea group	SAMN02598407	PRJNA412908	GCA_000022205.1	complete	3.69	63.95	3	3461	Terrestrial	heterotrophic	42℃
		Halorubrum sodomense	MBLA0099	Archaea;Euryarchaeota;Stenosarchaea group	SAMN18559506	PRJNA718722	GCA_018228765.1	complete	3.02	68.9	1	2786	Marine	heterotrophic	42℃
		Halorubrum trapanicum	CBA1232	Archaea;Euryarchaeota;Stenosarchaea group	SAMD00053811	PRJDB4921	GCA_002355655.1	complete	3.08	68.6	3	2955	Terrestrial	heterotrophic	42℃
		Halorussus sp. RC-68	RC-68	Archaea;Euryarchaeota;Stenosarchaea group	SAMN10724366	PRJNA514419	GCA_004087835.1	complete	3.49	63.74	4	3413	Terrestrial	heterotrophic	37°C
		Halosimplex litoreum	YGH94	Archaea;Euryarchaeota;Stenosarchaea group	SAMN17013084	PRJNA682869	GCA_016065055.1	complete	4.16	68.5	1	4011	Marine	heterotrophic	37°C
		Halosimplex rubrum	R27	Archaea;Euryarchaeota;Stenosarchaea group	SAMN15472373	PRJNA644749	GCA_013415885.1	complete	4.48	67.8	1	4320	Host	heterotrophic	37°C
		Halostagnicola larsenii	XH-48	Archaea;Euryarchaeota;Stenosarchaea group	SAMN00117518	PRJNA71415	GCA_000517625.1	complete	4.13	60.87	5	3905	Terrestrial	heterotrophic	37°C
		Haloterrigena sp. KZCA68	KZCA68	Archaea;Euryarchaeota;Stenosarchaea group	SAMN18137898	PRJNA706548	GCA_017352155.1	complete	3.82	65.5	1	3633	Terrestrial	heterotrophic	37°C
		Haloterrigena sp. YPL8	YPL8	Archaea;Euryarchaeota;Stenosarchaea group	SAMN15423737	PRJNA643691	GCA_013402815.1	complete	4.36	60.6	1	3981	Terrestrial	heterotrophic	37°C
		Haloterrigena daqingensis	JX313	Archaea;Euryarchaeota;Stenosarchaea group	SAMN05417698	PRJNA329170	GCA_001971705.1	complete	3.84	61.34	4	3665	Terrestrial	heterotrophic	35℃
		Haloterrigena jeotgali	A29	Archaea;Euryarchaeota;Stenosarchaea group	SAMN09702595	PRJNA482292	GCA_004799625.1	complete	4.9	64.95	7	4744	host	heterotrophic	42℃
		Haloterrigena longa	ABH32	Archaea;Euryarchaeota;Stenosarchaea group	SAMN18137902	PRJNA706550	GCA_017352095.1	complete	3.59	64.4	1	3438	Terrestrial	aceticlastic	50℃
		Haloterrigena salifodinae	BOL5-1	Archaea;Euryarchaeota;Stenosarchaea group	SAMN17385152	PRJNA412908	GCA_016906025.1	complete	5.09	64.06	6	4729	Terrestrial	heterotrophic	37°C
		Halovivax sp. KZCA124	KZCA124	Archaea;Euryarchaeota;Stenosarchaea group	SAMN18203374	PRJNA707376	GCA_017357405.1	complete	5.17	63.43	2	4562	Saline environment	aceticlastic	37°C
		Halovivax ruber XH-70	XH-70	Archaea;Euryarchaeota;Stenosarchaea group	SAMN02232030	PRJNA59897	GCA_000328525.1	complete	3.22	64.3	1	3026	Terrestrial	heterotrophic	37°C
		Methanocella arvoryzae	MRE50	Archaea;Euryarchaeota;Stenosarchaea group	SAMEA3138262	PRJNA19641	GCA_000063445.1	complete	3.18	54.6	1	3089	Terrestrial	methylotrophic	45℃
		Methanocella conradii	HZ254	Archaea;Euryarchaeota;Stenosarchaea group	SAMN02603117	PRJNA73221	GCA_000251105.1	complete	2.38	52.7	1	2482	Terrestrial	hydrogenotrophic	55℃
		Methanocella paludicola	SANAE	Archaea;Euryarchaeota;Stenosarchaea group	SAMD00060931	PRJDA20361	GCA_000011005.1	complete	2.96	54.9	1	3008	Terrestrial	hydrogenotrophic	37°C
		Methanococcoides burtonii	DSM 6242	Archaea;Euryarchaeota;Stenosarchaea group	SAMN02598545	PRJNA9634	GCA_000013725.1	complete	2.58	40.8	1	2426	Terrestrial	methylotrophic	30°C
		Methanococcoides methylutens	MM1	Archaea;Euryarchaeota;Stenosarchaea group	SAMN03074571	PRJNA230935	GCA_000970325.1	complete	2.39	44	1	2270	Terrestrial	methylotrophic	30°C
		Methanocorpusculum labreanum	Z	Archaea;Euryarchaeota;Stenosarchaea group	SAMN00623052	PRJNA18109	GCA_000015765.1	complete	1.8	50	1	1792	Terrestrial	H2-dependent methylotrophic	30°C
		Methanoculleus bourgensis	MS2T	Archaea;Euryarchaeota;Stenosarchaea group	SAMEA2272323	PRJEB167	GCA_000304355.2	complete	2.79	60.6	1	2563	Terrestrial	H2-dependent methylotrophic	37°C
		Methanoculleus marisnigri	JR1	Archaea;Euryarchaeota;Stenosarchaea group	SAMN02598365	PRJNA16330	GCA_000015825.1	complete	2.48	62.1	1	2441	Marine	H2-dependent methylotrophic	37°C
		Methanohalobium evestigatum	Z-7303	Archaea;Euryarchaeota;Stenosarchaea group	SAMN00015125	PRJNA37945	GCA_000196655.1	complete	2.41	36.4	2	2305	Terrestrial	H2-dependent methylotrophic	37°C
		Methanohalophilus halophilus	Z-7982	Archaea;Euryarchaeota;Stenosarchaea group	SAMN05756399	PRJNA342410	GCA_001889405.1	complete	2.02	42.4	1	2012	Terrestrial	methylotrophic	35℃
		Methanohalophilus mahii	DSM 5219	Archaea;Euryarchaeota;Stenosarchaea group	SAMN02598474	PRJNA30711	GCA_000025865.1	complete	2.01	42.6	1	1968	Terrestrial	methylotrophic	35℃
		Methanolacinia petrolearia	DSM 11571	Archaea;Euryarchaeota;Stenosarchaea group	SAMN00017400	PRJNA40773	GCA_000147875.1	complete	2.84	47.4	1	2775	Marine	aceticlastic	37°C
		Methanolobus psychrophilus	R15	Archaea;Euryarchaeota;Stenosarchaea group	SAMN00739943	PRJNA74005	GCA_000306725.1	complete	3.07	44.6	1	3167	Terrestrial	methylotrophic	30°C
		Methanolobus zinderi	DSM 21339	Archaea;Euryarchaeota;Stenosarchaea group	SAMN15340093	PRJNA641069	GCA_013388255.1	complete	2.7	44.1	1	2607	Terrestrial	methylotrophic	37°C
		Methanomethylovorans hollandica	DSM 15978	Archaea;Euryarchaeota;Stenosarchaea group	SAMN02261367	PRJNA50749	GCA_000328665.1	complete	2.71	41.84	2	2546	Terrestrial	methylotrophic	37°C
		Methanoregula boonei	6A8	Archaea;Euryarchaeota;Stenosarchaea group	SAMN02598409	PRJNA18505	GCA_000017625.1	complete	2.54	54.5	1	2480	Terrestrial	hydrogenotrophic	35℃
		Methanoregula formicica	SMSP	Archaea;Euryarchaeota;Stenosarchaea group	SAMN02232038	PRJNA63567	GCA_000327485.1	complete	2.82	55.2	1	2821	Terrestrial	hydrogenotrophic	35℃
		Methanosaeta harundinacea	6Ac	Archaea;Euryarchaeota;Stenosarchaea group	SAMN02603883	PRJNA76151	GCA_000235565.1	complete	2.57	60.57	2	2449	Terrestrial	aceticlastic	37°C
		Methanosalsum zhilinae	DSM 4017	Archaea;Euryarchaeota;Stenosarchaea group	SAMN02232039	PRJNA40771	GCA_000217995.1	complete	2.14	39.2	1	1970	Terrestrial	methylotrophic	45°C
		Methanosarcina sp. Kolksee	Kolksee	Archaea;Euryarchaeota;Stenosarchaea group	SAMN03074590	PRJNA230954	GCA_000969945.1	complete	4.55	39.83	2	3549	Terrestrial	methylotrophic	37°C
		Methanosarcina barkeri	227	Archaea;Euryarchaeota;Stenosarchaea group	SAMN03074573	PRJNA230937	GCA_000970065.1	complete	4.49	39.27	2	3398	Terrestrial	methylotrophic	37°C
		Methanosarcina flavescens	E03.2	Archaea;Euryarchaeota;Stenosarchaea group	SAMN04074913	PRJNA295508	GCA_001304615.2	complete	3.28	41.3	1	2678	Terrestrial	methylotrophic	37°C
		Methanosarcina horonobensis	HB-1	Archaea;Euryarchaeota;Stenosarchaea group	SAMN03074578	PRJNA230942	GCA_000970285.1	complete	5.02	41.3	1	4191	Terrestrial	methylotrophic	37°C
		Methanosarcina lacustris	Z-7289	Archaea;Euryarchaeota;Stenosarchaea group	SAMN03074579	PRJNA230943	GCA_000970265.1	complete	4.14	41.8	1	3204	Terrestrial	methylotrophic	37°C
		Methanosarcina mazei	zm-15	Archaea;Euryarchaeota;Stenosarchaea group	SAMN12565415	PRJNA557089	GCA_010706455.1	complete	4.32	41.2	1	3435	Terrestrial	methylotrophic	37°C
		Methanosarcina siciliae	C2J	Archaea;Euryarchaeota;Stenosarchaea group	SAMN03074587	PRJNA230951	GCA_000970145.1	complete	5.43	42.6	1	4199	Marine	methylotrophic	37°C
		Methanosarcina thermophila	MT-1	Archaea;Euryarchaeota;Stenosarchaea group	SAMD00060421	PRJDB5067	GCA_003584605.1	complete	3.19	41.2	1	2772	Terrestrial	methylotrophic	37°C
		Methanosarcina vacuolata	Z-761	Archaea;Euryarchaeota;Stenosarchaea group	SAMN03074598	PRJNA230962	GCA_000969905.1	complete	4.56	39.73	2	3522	Terrestrial	methylotrophic	37°C
		Methanosphaerula palustris	E1-9c	Archaea;Euryarchaeota;Stenosarchaea group	SAMN00001866	PRJNA29381	GCA_000021965.1	complete	2.92	55.4	1	2735	Terrestrial	aceticlastic	30℃
		Methanospirillum hungatei	JF-1	Archaea;Euryarchaeota;Stenosarchaea group	SAMN02598287	PRJNA13015	GCA_000013445.1	complete	3.54	45.1	1	3294	Terrestrial	aceticlastic	30℃
		Methanothrix soehngenii	GP6	Archaea;Euryarchaeota;Stenosarchaea group	SAMN02604263	PRJNA63185	GCA_000204415.1	complete	3.03	50.96	2	2897	Terrestrial	aceticlastic	37°C
		Methanothrix thermoacetophila	PT	Archaea;Euryarchaeota;Stenosarchaea group	SAMN02598350	PRJNA15765	GCA_000014945.1	complete	1.88	53.5	1	1747	Terrestrial	aceticlastic	37°C
		Natrarchaeobaculum aegyptiacum	JW	Archaea;Euryarchaeota;Stenosarchaea group	SAMN06349942	PRJNA376078	GCA_002156705.1	complete	3.93	64.1	1	3649	Terrestrial	aceticlastic	45℃
		Natrarchaeobaculum sulfurireducens	AArc1	Archaea;Euryarchaeota;Stenosarchaea group	SAMN07764453	PRJNA413731	GCA_003430825.1	complete	3.79	62.36	3	3566	Terrestrial	aceticlastic	45℃
		Natrialba magadii	ATCC 43099	Archaea;Euryarchaeota;Stenosarchaea group	SAMN02598473	PRJNA30691	GCA_000025625.1	complete	4.44	61.03	4	4073	Terrestrial	heterotrophic	40℃
		Natrinema sp. J7-2	J7-2	Archaea;Euryarchaeota;Stenosarchaea group	SAMN02603638	PRJNA89473	GCA_000281695.1	complete	3.79	64.06	2	3603	Terrestrial	methylotrophic	37°C
		Natrinema pallidum	BOL6-1	Archaea;Euryarchaeota;Stenosarchaea group	SAMN11840646	PRJNA412908	GCA_005890195.1	complete	3.78	64.31	3	3650	Terrestrial	methylotrophic	37°C
		Natrinema pellirubrum	DSM 15624	Archaea;Euryarchaeota;Stenosarchaea group	SAMN02261373	PRJNA52951	GCA_000230735.3	complete	4.35	63.96	3	4093	Terrestrial	methylotrophic	37°C
		Natrinema versiforme	BOL5-4	Archaea;Euryarchaeota;Stenosarchaea group	SAMN11637627	PRJNA412908	GCA_005576615.1	complete	4.67	63.4	5	4397	Terrestrial	methylotrophic	37°C
		Natronobacterium gregoryi	SP2	Archaea;Euryarchaeota;Stenosarchaea group	SAMN02232042	PRJNA60135	GCA_000230715.3	complete	3.79	62.2	1	3540	Terrestrial	heterotrophic	37°C
		Natronococcus occultus	SP4	Archaea;Euryarchaeota;Stenosarchaea group	SAMN02261263	PRJNA46985	GCA_000328685.1	complete	4.31	64.63	3	4141	Terrestrial	heterotrophic	42℃
		Natronomonas halophila	C90	Archaea;Euryarchaeota;Stenosarchaea group	SAMN15354823	PRJNA641283	GCA_013391085.1	complete	3.21	64.4	1	3347	Terrestrial	heterotrophic	37°C
		Natronomonas moolapensis	8.8.11	Archaea;Euryarchaeota;Stenosarchaea group	SAMEA3138954	PRJEA50649	GCA_000591055.1	complete	2.91	64.5	1	2806	Marine	aceticlastic	37°C
		Natronomonas pharaonis	DSM 2160	Archaea;Euryarchaeota;Stenosarchaea group	SAMEA3138222	PRJNA15742	GCA_000026045.1	complete	2.75	63.08	3	2785	Terrestrial	aceticlastic	37°C
		Natronomonas salina	YPL13	Archaea;Euryarchaeota;Stenosarchaea group	SAMN15354321	PRJNA641280	GCA_013391105.1	complete	3.75	67.5	1	3809	Terrestrial	aceticlastic	37°C
		Natronorubrum aibiense	‘ 7-3	Archaea;Euryarchaeota;Stenosarchaea group	SAMN13053294	PRJNA578237	GCA_009392895.1	complete	4.35	61.31	4	4037	Terrestrial	heterotrophic	45℃
		Natronorubrum bangense	JCM 10635	Archaea;Euryarchaeota;Stenosarchaea group	SAMN09711300	PRJNA482706	GCA_004799645.1	complete	4.38	60.61	5	4124	Terrestrial	aceticlastic	42℃
		Salarchaeum sp. JOR-1	JOR-1	Archaea;Euryarchaeota;Stenosarchaea group	SAMN12388109	PRJNA412908	GCA_007833275.1	complete	2.52	66.12	2	2591	Marine	heterotrophic	37°C
	Thermococci	Palaeococcus pacificus	DY20341	Archaea;Euryarchaeota;Thermococci	SAMN03081469	PRJNA207495	GCA_000725425.1	complete	1.86	43	1	1968	Marine	heterotrophic	80°C
		Pyrococcus sp. NA2	NA2	Archaea;Euryarchaeota;Thermococci	SAMN02603477	PRJNA65431	GCA_000211475.1	complete	1.86	42.7	1	1930	Marine	heterotrophic	93°C
		Pyrococcus abyssi	GE5	Archaea;Euryarchaeota;Thermococci	SAMEA3283067	PRJNA179	GCA_000195935.2	complete	1.77	44.7	2	1875	Marine	heterotrophic	90°C
		Pyrococcus furiosus	COM1	Archaea;Euryarchaeota;Thermococci	SAMN02603219	PRJNA163827	GCA_000275605.1	complete	1.91	40.8	1	1994	Marine	heterotrophic	85°C
		Pyrococcus horikoshii	OT3	Archaea;Euryarchaeota;Thermococci	SAMD00061090	PRJNA207	GCA_000011105.1	complete	1.74	41.9	1	1815	Marine	heterotrophic	90°C
		Pyrococcus kukulkanii	NCB100	Archaea;Euryarchaeota;Thermococci	SAMN03323778	PRJNA274214	GCA_001577775.1	complete	1.98	44.6	1	2095	Marine	heterotrophic	80°C
		Pyrococcus yayanosii	CH1	Archaea;Euryarchaeota;Thermococci	SAMN02603867	PRJNA66055	GCA_000215995.1	complete	1.72	51.6	1	1813	Marine	heterotrophic	95°C
		Thermococcus sp. 2319x1	2319x1	Archaea;Euryarchaeota;Thermococci	SAMN03892931	PRJNA287751	GCA_001484685.1	complete	1.96	44.6	1	2031	Marine	heterotrophic	85℃
		Thermococcus sp. 4557	4557	Archaea;Euryarchaeota;Thermococci	SAMN02603471	PRJNA67883	GCA_000221185.1	complete	2.01	56.1	1	2096	Marine	heterotrophic	85℃
		Thermococcus sp. 5-4	5-4	Archaea;Euryarchaeota;Thermococci	SAMN07196561	PRJNA389376	GCA_002197185.1	complete	1.85	55.7	1	1972	Marine	heterotrophic	95℃
		Thermococcus sp. AM4	AM4	Archaea;Euryarchaeota;Thermococci	SAMN02603626	PRJNA19381	GCA_000151205.2	complete	2.09	54.8	1	2246	Marine	hydrogenotrophic	78℃
		Thermococcus sp. EXT12c/(Thermococcus henrietii EXT12c)	EXT12c	Archaea;Euryarchaeota;Thermococci	SAMEA104149373	PRJEB22778	GCA_900198835.1	complete	2.16	54.6	1	2297	Marine	heterotrophic	80℃
		Thermococcus sp. IRI35c/(Thermococcus camini IRI35C)	IRI35c	Archaea;Euryarchaeota;Thermococci	SAMEA104149385	PRJEB40155	GCA_904067545.1	complete	2.02	54.6	1	2138	Marine	heterotrophic	76℃
		Thermococcus sp. P6	P6	Archaea;Euryarchaeota;Thermococci	SAMN03324166	PRJNA274230	GCA_002214525.1	complete	1.52	54.9	1	1592	Marine	heterotrophic	90℃
		Thermococcus sp. SY113	SY113	Archaea;Euryarchaeota;Thermococci	SAMN12340929	PRJNA555896	GCA_008152015.1	complete	2.17	55	1	2305	Marine	heterotrophic	76°C
		Thermococcus barophilus	CH5	Archaea;Euryarchaeota;Thermococci	SAMN03324231	PRJNA274261	GCA_001433455.1	complete	2.39	41.8	1	2542	Marine	heterotrophic	85°C
		Thermococcus barossii	SHCK-94	Archaea;Euryarchaeota;Thermococci	SAMN03324153	PRJNA274230	GCA_002214465.1	complete	1.92	54.7	1	2014	Marine	hydrogenotrophic	75°C
		Thermococcus celer	Vu 13	Archaea;Euryarchaeota;Thermococci	SAMN03324154	PRJNA274230	GCA_002214365.1	complete	1.87	56.4	1	1936	Marine	heterotrophic	80°C
		Thermococcus chitonophagus	GC74	Archaea;Euryarchaeota;Thermococci	SAMN03324156	PRJNA274230	GCA_002214605.1	complete	1.96	44.9	1	2079	Marine	heterotrophic	85℃
		Thermococcus cleftensis	CL1	Archaea;Euryarchaeota;Thermococci	SAMN02603492	PRJNA167371	GCA_000265525.1	complete	1.95	55.8	1	2042	Marine	heterotrophic	88℃
		Thermococcus eurythermalis	A501	Archaea;Euryarchaeota;Thermococci	SAMN02838508	PRJNA251677	GCA_000769655.1	complete	2.13	53.49	2	2208	Terrestrial	heterotrophic	80℃
		Thermococcus gammatolerans	EJ3	Archaea;Euryarchaeota;Thermococci	SAMN02603333	PRJNA33671	GCA_000022365.1	complete	2.05	53.6	1	2146	Marine	heterotrophic	90℃
		Thermococcus gorgonarius	W-12	Archaea;Euryarchaeota;Thermococci	SAMN03324159	PRJNA274230	GCA_002214385.1	complete	1.67	51.7	1	1796	Terrestrial	aceticlastic	85℃
		Thermococcus guaymasensis	DSM 11113	Archaea;Euryarchaeota;Thermococci	SAMN02429659	PRJNA230529	GCA_000816105.1	complete	1.92	52.9	1	2045	Marine	heterotrophic	88°C
		Thermococcus indicus	IOH1	Archaea;Euryarchaeota;Thermococci	SAMN11959431	PRJNA546462	GCA_006274605.1	complete	2.23	54.87	2	2303	Marine	heterotrophic	80℃
		Thermococcus kodakarensis	KOD1	Archaea;Euryarchaeota;Thermococci	SAMD00061071	PRJNA13213	GCA_000009965.1	complete	2.09	52	1	2256	Terrestrial	aceticlastic	88°C
		Thermococcus litoralis	DSM 5473	Archaea;Euryarchaeota;Thermococci	SAMN02603679	PRJNA81925	GCA_000246985.3	complete	2.22	43.1	1	2322	Marine	heterotrophic	85℃
		Thermococcus nautili	‘30-1	Archaea;Euryarchaeota;Thermococci	SAMN03081537	PRJNA237737	GCA_000585495.1	complete	1.98	54.8	1	2157	Marine	heterotrophic	87.5℃
		Thermococcus onnurineus	NA1	Archaea;Euryarchaeota;Thermococci	SAMN02603476	PRJNA20773	GCA_000018365.1	complete	1.85	51.3	1	1950	Marine	aceticlastic	85℃
		Thermococcus pacificus	P-4	Archaea;Euryarchaeota;Thermococci	SAMN03324161	PRJNA274230	GCA_002214485.1	complete	1.79	54.2	1	1894	Terrestrial	aceticlastic	85℃
		Thermococcus paralvinellae	ES1	Archaea;Euryarchaeota;Thermococci	SAMN03081513	PRJNA230233	GCA_000517445.1	complete	1.96	40.3	1	2074	Marine	heterotrophic	82℃
		Thermococcus peptonophilus	OG-1	Archaea;Euryarchaeota;Thermococci	SAMN03324162	PRJNA274230	GCA_001592435.1	complete	1.9	51.71	2	1986	Marine	heterotrophic	85℃
		Thermococcus piezophilus	CDGS	Archaea;Euryarchaeota;Thermococci	SAMN04915575	PRJNA320084	GCA_001647085.1	complete	1.93	51.1	1	1897	Marine	hydrogenotrophic	75°C
		Thermococcus profundus	DT-5432	Archaea;Euryarchaeota;Thermococci	SAMN03324163	PRJNA274230	GCA_002214585.1	complete	2.04	53.13	2	2096	Marine	heterotrophic	88°C
		Thermococcus radiotolerans	EJ2	Archaea;Euryarchaeota;Thermococci	SAMN03324164	PRJNA274230	GCA_002214565.1	complete	1.87	55.6	1	2000	Marine	heterotrophic	80℃
		Thermococcus sibiricus	MM 739	Archaea;Euryarchaeota;Thermococci	SAMN02603090	PRJNA34531	GCA_000022545.1	complete	1.85	40.2	1	1929	Terrestrial	hydrogenotrophic	75°C
		Thermococcus siculi	RG-20	Archaea;Euryarchaeota;Thermococci	SAMN03324165	PRJNA274230	GCA_002214505.1	complete	2.03	55	1	2117	Marine	heterotrophic	80℃
		Thermococcus thioreducens	OGL-20P	Archaea;Euryarchaeota;Thermococci	SAMN03324168	PRJNA274230	GCA_002214545.1	complete	2.07	53.5	1	2254	Terrestrial	heterotrophic	84℃
	Hadesarchaea	Hadesarchaea archaeon	MAG-18	Archaea;Euryarchaeota;Hadesarchaea	SAMN15637568	PRJNA635524	GCA_014361095.1	Scaffold	1.2	51.9	181	1359	hot spring	heterotrophic	70℃
		Hadesarchaea archaeon	CG08	Archaea;Euryarchaeota;Hadesarchaea	SAMN06659270	PRJNA362739	GCA_002779005.1	Scaffold	0.617632	50.9	78	721	hot spring	heterotrophic	70℃
		Hadesarchaea archaeon	DG-33	Archaea;Euryarchaeota;Hadesarchaea	SAMN04385803	PRJNA270657	GCA_001515185.1	Scaffold	0.786381	50.5	77	862	hot spring	heterotrophic	70℃
Asgard	-	Candidatus Prometheoarchaeum syntrophicum	MK-D1	Archaea;Asgard group;Candidatus Lokiarchaeota	SAMN12405820	PRJNA557562	GCA_008000775.1	complete	4.43	31.2	1	3919	Marine	aceticlastic	37°C
		Lokiarchaeum sp. GC14_75	GC14_75	Archaea;Asgard group;Candidatus Lokiarchaeota	SAMN03002197	PRJNA259156	GCA_000986845.1	Scaffold	5.14	31.1	504	5384	Marine	aceticlastic	37°C
		Candidatus Lokiarchaeota archaeon	bin132	Archaea;Asgard group;Candidatus Lokiarchaeota	SAMN17669560	PRJNA575161	GCA_020343655.1	chromosome: CP070805.1	2.27	29.6	1	2222	Marine	hydrogenotrophic	37°C
		Candidatus Lokiarchaeota archaeon	bin108	Archaea;Asgard group;Candidatus Lokiarchaeota	SAMN17669534	PRJNA575161	GCA_020344955.1	chromosome: CP070831.1	3.34	29.7	1	3268	Marine	hydrogenotrophic	37°C
		Candidatus Lokiarchaeota archaeon CR_4	CR_4	Archaea;Asgard group;Candidatus Lokiarchaeota	SAMN04958229	PRJNA288027	GCA_001940655.1	Scaffold	4.33	44	239	4413	Marine	hydrogenotrophic	37°C
		Candidatus Helarchaeota archaeon	CR_Bin_097	Archaea;Asgard group;Candidatus Helarchaeota	SAMN14414633	PRJNA599172	GCA_013375455.1	Scaffold	5.31	38.6	212	4854	Marine	alkane oxidation	55°C
		Candidatus Helarchaeota archaeon	CR_Bin_291	Archaea;Asgard group;Candidatus Helarchaeota	SAMN14414634	PRJNA599172	GCA_013375405.1	Scaffold	4.65	36.4	475	4442	Marine	alkane oxidation	55°C
Candidatus Thermoplasmatota	-	Aciduliprofundum sp. MAR08-339	MAR08-339	Archaea;Candidatus Thermoplasmatota;DHVE2 group	SAMN02261429	PRJNA73039	GCA_000327505.1	complete	1.44	44.1	1	1507	Marine	methylotrophic	37℃
		Aciduliprofundum boonei	T469	Archaea;Candidatus Thermoplasmatota;DHVE2 group	SAMN02598523	PRJNA38403	GCA_000025665.1	complete	1.49	39.2	1	1535	Marine	methylotrophic	42℃
		Candidatus Methanomassiliicoccus intestinalis	MGYG-HGUT-02160	Archaea;Candidatus Thermoplasmatota;Thermoplasmata	SAMEA5851664	PRJEB33885	GCA_902383905.1	complete	1.93	41.3	1	1839	Host	H2-dependent methylotrophic	37℃
		Candidatus Methanomassiliicoccus intestinalis	Issoire-Mx1	Archaea;Candidatus Thermoplasmatota;Thermoplasmata	SAMN03081468	PRJNA189659	GCA_000404225.1	complete	1.93	41.3	1	1837	Host	H2-dependent methylotrophic	37℃
		Candidatus Methanomethylophilus alvus	Mx1201	Archaea;Candidatus Thermoplasmatota;Thermoplasmata	SAMN03081445	PRJNA175948	GCA_000300255.2	complete	1.67	55.6	1	1613	Host	H2-dependent methylotrophic	37℃
		Candidatus Methanoplasma termitum	MpT1	Archaea;Candidatus Thermoplasmatota;Thermoplasmata	SAMN03224143	PRJNA268719	GCA_000800805.1	complete	1.49	49.2	1	1410	Host	H2-dependent methylotrophic	37℃
		Cuniculiplasma divulgatum	PM4	Archaea;Candidatus Thermoplasmatota;Thermoplasmata	SAMEA3719624	PRJEB12275	GCA_900090055.1	complete	1.88	37.2	1	1830	Terrestrial	heterotrophic	37℃
		Cuniculiplasma divulgatum	S5	Archaea;Candidatus Thermoplasmatota;Thermoplasmata	SAMEA3719625	PRJEB12276	GCA_900083515.1	complete	1.94	37.3	1	1905	Terrestrial	heterotrophic	37℃
		Ferroplasma acidarmanus	fer1	Archaea;Candidatus Thermoplasmatota;Thermoplasmata	SAMN02604346	PRJNA239	GCA_000152265.2	complete	1.94	36.5	1	1888	Terrestrial	aceticlastic	35℃
		Ferroplasma acidiphilum	Y	Archaea;Candidatus Thermoplasmatota;Thermoplasmata	SAMN03952737	PRJNA316151	GCA_002078355.1	complete	1.83	36.5	1	1764	Terrestrial	aceticlastic	35℃
		Methanomassiliicoccaceae archaeon	DOK	Archaea;Candidatus Thermoplasmatota;Thermoplasmata	SAMN02991093	PRJNA258248	GCA_009911715.1	complete	1.89	59.5	1	1835	Host	hydrogenotrophic	37℃
		Picrophilus torridus	DSM 9790	Archaea;Candidatus Thermoplasmatota;Thermoplasmata	SAMN02603345	PRJNA10641	GCA_000008265.1	complete	1.55	36	1	1578	Terrestrial	heterotrophic	60℃
		Thermoplasma acidophilum	DSM1728	Archaea;Candidatus Thermoplasmatota;Thermoplasmata	SAMEA3138325	PRJNA110	GCA_000195915.1	complete	1.56	46	1	1522	Terrestrial	heterotrophic	55℃
		Thermoplasma volcanium	GSS1	Archaea;Candidatus Thermoplasmatota;Thermoplasmata	SAMD00061089	PRJNA206	GCA_000011185.1	complete	1.58	39.9	1	1563	Terrestrial	heterotrophic	60℃
		Thermoplasmatales archaeon	BRNA1	Archaea;Candidatus Thermoplasmatota;Thermoplasmata	SAMN02603168	PRJNA68695	GCA_000350305.1	complete	1.46	58.3	1	1528	Terrestrial	heterotrophic	60℃
		Candidatus Methanomethylophilus alvus	Mx-05	Archaea;Candidatus Thermoplasmatota;Thermoplasmata	SAMN05892231	PRJNA344871	GCA_003711245.1	complete	1.67	55.6	1	1615	Host	H2-dependent methylotrophic	37℃
		Methanogenic archaeon	ISO4-H5	Archaea;Candidatus Thermoplasmatota;Thermoplasmata	SAMN03976563	PRJNA292473	GCA_001560915.1	complete	1.94	54	1	1817	Host	hydrogenotrophic	37℃
DPANN	Candidatus Diapherotrites	Candidatus Diapherotrites archaeon	Fred_18	Archaea;DPANN group;Candidatus Diapherotrites	SAMN16425940	PRJNA629478	GCA_016699555.1	complete	1.05	51	1	1093	Terrestrial	heterotrophic	25℃
		Candidatus Diapherotrites archaeon	RIFCSPLOWO2_01_FULL_43_13	Archaea;DPANN group;Candidatus Diapherotrites	SAMN18341270	PRJNA288027	GCA_018304485.1	Scaffold	0.870445	42.8	40	1023	Terrestrial	heterotrophic	37℃
		Candidatus Diapherotrites archaeon	RIFCSPHIGHO2_01_FULL_GW2011_AR10_43_9	Archaea;DPANN group;Candidatus Diapherotrites	SAMN18341274	PRJNA288027	GCA_018304495.1	Scaffold	0.967037	43.2	88	1084	Terrestrial	heterotrophic	37℃
	Candidatus Micrarchaeota	Candidatus Fermentimicrarchaeum limneticum	Sv326	Archaea;DPANN group;Candidatus Micrarchaeota	SAMN15455890	PRJNA644262	GCA_013426015.1	complete	1.2	48.58	2	1358	Terrestrial	heterotrophic	40℃
		Candidatus Mancarchaeum acidiphilum	Mia14	Archaea;DPANN group;Candidatus Micrarchaeota	SAMN06014021	PRJNA353339	GCA_002214165.1	complete	0.952257	39.4	1	968	Terrestrial	heterotrophic	70℃
		Candidatus Micrarchaeum sp.	A_DKE	Archaea;DPANN group;Candidatus Micrarchaeota	SAMN14564486	PRJNA639692	GCA_016806735.1	complete	0.989838	45.8	1	1008	Host	methylotrophic	70℃
	Candidatus Pacearchaeota	Candidatus Pacearchaeota archaeon	RIFCSPLOWO2_01_FULL_32_35	Archaea;DPANN group;Candidatus Pacearchaeota	SAMN18341303	PRJNA288027	GCA_018303855.1	Scaffold	0.860336	31.8	16	1015	Terrestrial	heterotrophic	25℃
		Candidatus Pacearchaeota archaeon	RIFCSPHIGHO2_01_FULL_34_23	Archaea;DPANN group;Candidatus Pacearchaeota	SAMN18341296	PRJNA288027	GCA_018303995.1	Scaffold	0.886667	33.1	38	1116	Terrestrial	heterotrophic	25℃
		Candidatus Pacearchaeota archaeon	RIFOXYC1_FULL_38_15	Archaea;DPANN group;Candidatus Pacearchaeota	SAMN18341295	PRJNA288027	GCA_018304025.1	Scaffold	0.992424	37.5	29	1107	Terrestrial	heterotrophic	25℃
	Candidatus Woesearchaeota	Candidatus Woesearchaeota archaeon	NC_groundwater_85_Ag_S-0.1um_31_13	Archaea;DPANN group;Candidatus Woesearchaeota	SAMN15434404	PRJNA640378	GCA_016432305.1	chromosome: CP066683.1	0.736802	31.4	1	866	Host	heterotrophic	30℃
		Candidatus Woesearchaeota archaeon	bin1342	Archaea;DPANN group;Candidatus Woesearchaeota	SAMN17669562	PRJNA575161	GCA_020343615.1	chromosome: CP066683.1	0.919475	32.7	1	1118	Host	heterotrophic	30℃
		Candidatus Woesearchaeota archaeon	NC_groundwater_433_Ag_B-0.1um_44_11	Archaea;DPANN group;Candidatus Woesearchaeota	SAMN15434929	PRJNA640378	GCA_016188215.1	Scaffold	1.11	44.2	13	1269	Host	heterotrophic	30℃
	Candidatus Aenigmarchaeota	Candidatus Aenigmarchaeota archaeon	NC_groundwater_134_Ag_S-0.1um_56_17	Archaea;DPANN group;Candidatus Aenigmarchaeota	SAMN15434453	PRJNA640378	GCA_016432325.1	chromosome: CP066684.1	0.874869	55.9	1	1056	Marine	methylotrophic	30℃
		Candidatus Aenigmarchaeota archaeon	bin1329	Archaea;DPANN group;Candidatus Aenigmarchaeota	SAMN17669561	PRJNA575161	GCA_020343635.1	chromosome: CP070804.1	0.742425	49.4	1	870	Marine	methylotrophic	30℃
		Candidatus Aenigmarchaeota archaeon	bin1364	Archaea;DPANN group;Candidatus Aenigmarchaeota	SAMN17669564	PRJNA575161	GCA_020343575.1	chromosome: CP070801.1	1.05	42.8	1	1156	Marine	methylotrophic	30℃
		Candidatus Aenigmarchaeota archaeon	bin1228	Archaea;DPANN group;Candidatus Aenigmarchaeota	SAMN17669556	PRJNA575161	GCA_020343735.1	chromosome: CP070809.1	0.846252	47.1	1	980	Marine	methylotrophic	30℃
TACK	Crenarchaeota	Acidianus ambivalens	LEI 10	Archaea;TACK group;Crenarchaeota	SAMN09933089	PRJNA488459	GCA_009729015.1	complete	2.25	34.2	1	2419	Terrestrial	heterotrophic	70℃
		Acidianus brierleyi	DSM 1651	Archaea;TACK group;Crenarchaeota	SAMN09071529	PRJNA463410	GCA_003201835.2	complete	2.95	31.9	1	2944	Terrestrial	heterotrophic	70℃
		Acidianus hospitalis W1	W1	Archaea;TACK group;Crenarchaeota	SAMN02602984	PRJNA60875	GCA_000213215.1	complete	2.14	34.1	1	2350	Terrestrial	heterotrophic	70℃
		Acidianus manzaensis	YN-25	Archaea;TACK group;Crenarchaeota	SAMN06640543	PRJNA380321	GCA_002116695.1	complete	2.69	30.6	1	2662	Terrestrial	hydrogenotrophic	80℃
		Acidianus sulfidivorans	JP7	Archaea;TACK group;Crenarchaeota	SAMN09071530	PRJNA463410	GCA_003201765.2	complete	2.27	31.1	1	2274	Terrestrial	heterotrophic	74℃
		Acidilobus saccharovorans	345-15	Archaea;TACK group;Crenarchaeota	SAMN02603091	PRJNA39927	GCA_000144915.1	complete	1.5	57.2	1	1488	Terrestrial	heterotrophic	85℃
		Acidilobus sp. 7A	7A	Archaea;TACK group;Crenarchaeota	SAMN03173949	PRJNA266728	GCA_003431325.1	complete	1.54	57.8	1	1515	Terrestrial	heterotrophic	80℃
		Aeropyrum camini	SY1	Archaea;TACK group;Crenarchaeota	SAMD00061006	PRJDB107	GCA_000591035.1	complete	1.6	56.7	1	1620	Marine	heterotrophic	85℃
		Aeropyrum pernix	K1	Archaea;TACK group;Crenarchaeota	SAMD00061092	PRJNA211	GCA_000011125.1	complete	1.67	56.3	1	1699	Terrestrial	heterotrophic	75℃
		Caldisphaera lagunensis	DSM 15908	Archaea;TACK group;Crenarchaeota	SAMN02261426	PRJNA70815	GCA_000317795.1	complete	1.55	30	1	1509	Terrestrial	heterotrophic	70℃
		Caldivirga maquilingensis	IC-167	Archaea;TACK group;Crenarchaeota	SAMN00623034	PRJNA17421	GCA_000018305.1	complete	2.08	43.1	1	2014	Terrestrial	hydrogenotrophic	85℃
		Desulfurococcus amylolyticus	DSM 16532	Archaea;TACK group;Crenarchaeota	SAMN02232017	PRJNA49401	GCA_000231015.3	complete	1.38	44.8	1	1450	Terrestrial	methylotrophic	80℃
		Desulfurococcus mucosus	DSM 2162	Archaea;TACK group;Crenarchaeota	SAMN00103627	PRJNA48641	GCA_000186365.1	complete	1.31	53.1	1	1340	Terrestrial	heterotrophic	85℃
		Fervidicoccus fontis	Kam940	Archaea;TACK group;Crenarchaeota	SAMN02603095	PRJNA91117	GCA_000258425.1	complete	1.32	37.5	1	1354	Terrestrial	heterotrophic	70℃
		Hyperthermus butylicus	DSM 5456	Archaea;TACK group;Crenarchaeota	SAMN02604082	PRJNA208	GCA_000015145.1	complete	1.67	53.7	1	1704	Marine	hydrogenotrophic	99℃
		Ignicoccus hospitalis	KIN4/I	Archaea;TACK group;Crenarchaeota	SAMN02598324	PRJNA13914	GCA_000017945.1	complete	1.3	56.5	1	1468	Marine	heterotrophic	90℃
		Ignicoccus islandicus	DSM 13165	Archaea;TACK group;Crenarchaeota	SAMN04316368	PRJNA61347	GCA_001481685.1	complete	1.39	44.9	1	1495	Terrestrial	heterotrophic	90℃
		Ignisphaera aggregans	DSM 17230	Archaea;TACK group;Crenarchaeota	SAMN00016987	PRJNA33361	GCA_000145985.1	complete	1.88	35.7	1	1930	Terrestrial	heterotrophic	92℃
		Infirmifilum lucidum	3507LT	Archaea;TACK group;Crenarchaeota	SAMN16282219	PRJNA666162	GCA_014876775.1	complete	1.63	53.9	1	1766	Terrestrial	heterotrophic	85℃
		Infirmifilum uzonense	1807-2	Archaea;TACK group;Crenarchaeota	SAMN03083278	PRJNA262459	GCA_000993805.1	complete	1.61	47.9	1	1698	Terrestrial	heterotrophic	95℃
		Metallosphaera cuprina	Ar-4	Archaea;TACK group;Crenarchaeota	SAMN02603221	PRJNA65497	GCA_000204925.1	complete	1.84	42	1	1890	Terrestrial	heterotrophic	65℃
		Metallosphaera hakonensis	HO1-1	Archaea;TACK group;Crenarchaeota	SAMN09071531	PRJNA463410	GCA_003201675.2	complete	2.54	43.7	1	2412	Terrestrial	heterotrophic	70℃
		Metallosphaera prunae	Ron 12/II	Archaea;TACK group;Crenarchaeota	SAMN09071532	PRJNA463410	GCA_005222525.1	complete	2.2	46.2	1	2323	Terrestrial	heterotrophic	75℃
		Metallosphaera sedula	ARS50-1	Archaea;TACK group;Crenarchaeota	SAMN03857118	PRJNA289697	GCA_001266655.1	complete	2.19	46.2	1	2320	Terrestrial	heterotrophic	70℃
		Metallosphaera tengchongensis	Ric-A	Archaea;TACK group;Crenarchaeota	SAMN13893344	PRJNA602369	GCA_013343295.1	complete	2.18	44.8	1	2164	Terrestrial	heterotrophic	65℃
		Pyrobaculum aerophilum	IM2	Archaea;TACK group;Crenarchaeota	SAMN02604075	PRJNA172	GCA_000007225.1	complete	2.22	51.4	1	2403	Marine	heterotrophic	95℃
		Pyrobaculum arsenaticum	DSM 13514	Archaea;TACK group;Crenarchaeota	SAMN02598330	PRJNA15582	GCA_000016385.1	complete	2.12	55.1	1	2316	Terrestrial	heterotrophic	90℃
		Pyrobaculum calidifontis	JCM 11548	Archaea;TACK group;Crenarchaeota	SAMN00623060	PRJNA18111	GCA_000015805.1	complete	2.01	57.2	1	2215	Terrestrial	heterotrophic	85℃
		Pyrobaculum ferrireducens	1860	Archaea;TACK group;Crenarchaeota	SAMN02603094	PRJNA74711	GCA_000234805.1	complete	2.47	57	1	2663	Terrestrial	heterotrophic	95℃
		Pyrobaculum islandicum	DSM 4184	Archaea;TACK group;Crenarchaeota	SAMN02598374	PRJNA16743	GCA_000015205.1	complete	1.83	49.6	1	1990	Terrestrial	heterotrophic	95°C
		Pyrobaculum neutrophilum	V24Sta	Archaea;TACK group;Crenarchaeota	SAMN02598332	PRJNA15645	GCA_000019805.1	complete	1.77	59.9	1	1971	Terrestrial	heterotrophic	90°C
		Pyrobaculum oguniense	TE7	Archaea;TACK group;Crenarchaeota	SAMN02604076	PRJNA42375	GCA_000247545.1	complete	2.45	55.07	2	2835	Terrestrial	heterotrophic	95°C
		Pyrobaculum sp. WP30	WP30	Archaea;TACK group;Crenarchaeota	SAMN02999931	PRJNA258558	GCA_001189275.1	complete	1.99	58.3	1	2216	Terrestrial	heterotrophic	90°C
		Pyrodictium delaneyi	Su06	Archaea;TACK group;Crenarchaeota	SAMN03223811	PRJNA268702	GCA_001412615.1	complete	2.02	53.9	1	2056	Marine	hydrogenotrophic	90°C
		Pyrolobus fumarii	1A	Archaea;TACK group;Crenarchaeota	SAMN02232047	PRJNA48579	GCA_000223395.1	complete	1.84	54.9	1	1944	Marine	hydrogenotrophic	106℃
		Saccharolobus shibatae	B12	Archaea;TACK group;Crenarchaeota	SAMN18432893	PRJNA716250	GCA_019175345.1	complete	2.92	35.4	2	2904	Terrestrial	heterotrophic	80°C
		Saccharolobus solfataricus	SULM	Archaea;TACK group;Crenarchaeota	SAMN05896746	PRJNA347854	GCA_003852155.1	complete	2.66	35.8	1	2590	Terrestrial	heterotrophic	85°C
		Staphylothermus hellenicus	DSM 12710	Archaea;TACK group;Crenarchaeota	SAMN00002730	PRJNA33683	GCA_000092465.1	complete	1.58	36.8	1	1609	Marine	heterotrophic	85°C
		Staphylothermus marinus	F1	Archaea;TACK group;Crenarchaeota	SAMN02598390	PRJNA17449	GCA_000015945.1	complete	1.57	35.7	1	1627	Terrestrial	heterotrophic	82°C
		Stygiolobus azoricus	FC6	Archaea;TACK group;Crenarchaeota	SAMN09933091	PRJNA488459	GCA_009729035.1	complete	1.99	37.6	1	2058	Terrestrial	heterotrophic	80°C
		Sulfodiicoccus acidiphilus	HS-1	Archaea;TACK group;Crenarchaeota	SAMD00112272	PRJDB6753	GCA_003967175.1	complete	2.35	51.1	1	2144	Terrestrial	heterotrophic	65°C
		Sulfolobus acidocaldarius	DG1	Archaea;TACK group;Crenarchaeota	SAMN06562949	PRJNA378849	GCA_002215565.1	complete	2.23	36.7	1	2273	Terrestrial	heterotrophic	70°C
		Sulfolobus islandicus	HVE10/4	Archaea;TACK group;Crenarchaeota	SAMN02602983	PRJNA60481	GCA_000189575.1	complete	2.66	35.1	1	2674	Terrestrial	heterotrophic	70°C
		Sulfolobus sp. A20	A20	Archaea;TACK group;Crenarchaeota	SAMN05582949	PRJNA339201	GCA_001719125.1	complete	2.69	34.8	1	2611	Terrestrial	heterotrophic	68°C
		Sulfolobus sp. E11-6	E11-6	Archaea;TACK group;Crenarchaeota	SAMN13151875	PRJNA580149	GCA_009602405.1	complete	2.55	34.9	1	2283	Terrestrial	heterotrophic	70°C
		Sulfolobus sp. E5-1-F	E5-1-F	Archaea;TACK group;Crenarchaeota	SAMN13151456	PRJNA580136	GCA_009601705.1	complete	2.54	34.7	1	2443	Terrestrial	heterotrophic	75°C
		Sulfolobus sp. S-194	S-194	Archaea;TACK group;Crenarchaeota	SAMN10868411	PRJNA520813	GCA_012222305.1	complete	2.79	32.6	1	2739	Terrestrial	heterotrophic	70°C
		Sulfuracidifex tepidarius	IC-007	Archaea;TACK group;Crenarchaeota	SAMD00135678	PRJDB7341	GCA_008326385.1	complete	2.54	42.4	1	2462	Terrestrial	heterotrophic	65°C
		Sulfurisphaera ohwakuensis	TA-1	Archaea;TACK group;Crenarchaeota	SAMN09933092	PRJNA488459	GCA_009729055.1	complete	2.8	32.7	1	2811	Terrestrial	heterotrophic	70°C
		Sulfurisphaera tokodaii	7	Archaea;TACK group;Crenarchaeota	SAMD00061096	PRJNA246	GCA_000011205.1	complete	2.69	32.8	1	2794	Terrestrial	heterotrophic	65°C
		Thermofilum adornatus	1505	Archaea;TACK group;Crenarchaeota	SAMN03274240	PRJNA237279	GCA_000813245.1	complete	1.75	46.4	1	1890	Terrestrial	heterotrophic	85°C
		Thermofilum pendens	Hrk 5	Archaea;TACK group;Crenarchaeota	SAMN02598366	PRJNA16331	GCA_000015225.1	complete	1.81	57.68	2	1902	Terrestrial	heterotrophic	85°C
		Thermogladius calderae	1633	Archaea;TACK group;Crenarchaeota	SAMN02603096	PRJNA163135	GCA_000264495.1	complete	1.36	55.6	1	1414	Terrestrial	heterotrophic	85°C
		Thermoproteus tenax	Kra 1	Archaea;TACK group;Crenarchaeota	SAMEA2272453	PRJEA49419	GCA_000253055.1	complete	1.84	55.1	1	1991	Terrestrial	heterotrophic	85°C
		Thermoproteus uzoniensis	768-20	Archaea;TACK group;Crenarchaeota	SAMN02603093	PRJNA64455	GCA_000193375.1	complete	1.94	59.7	1	2148	Terrestrial	heterotrophic	85°C
		Thermosphaera aggregans	DSM 11486	Archaea;TACK group;Crenarchaeota	SAMN02598509	PRJNA36571	GCA_000092185.1	complete	1.32	46.7	1	1395	Terrestrial	heterotrophic	85°C
		Vulcanisaeta distributa	DSM 14429	Archaea;TACK group;Crenarchaeota	SAMN00017002	PRJNA32589	GCA_000148385.1	complete	2.37	45.4	1	2473	Terrestrial	heterotrophic	90°C
		Vulcanisaeta moutnovskia	768-28	Archaea;TACK group;Crenarchaeota	SAMN02603092	PRJNA63027	GCA_000190315.1	complete	2.3	42.4	1	2410	Terrestrial	heterotrophic	95°C
	Thaumarchaeota	Candidatus Caldarchaeum subterraneum		Archaea;TACK group;Thaumarchaeota	SAMD00016619	PRJDA49157	GCA_000270325.1	complete	1.68	51.6	1	1730	Marine	methylotrophy	75℃
		Candidatus Nitrosocaldus cavascurensis	SCU2	Archaea;TACK group;Thaumarchaeota	SAMEA104466896	PRJEB24312	GCA_900248165.1	complete	1.58	41.6	1	1661	Terrestrial	heterotrophic	78℃
		Candidatus Nitrosocaldus islandicus	3F	Archaea;TACK group;Thaumarchaeota	SAMN07759886	PRJNA413650	GCA_002906215.1	complete	1.62	41.5	1	1702	Terrestrial	heterotrophic	60℃
		Candidatus Nitrosocosmicus franklandus	NFRAN1	Archaea;TACK group;Thaumarchaeota	SAMEA5366454	PRJEB31120	GCA_900696045.1	complete	2.84	34.1	1	2719	Terrestrial	heterotrophic	42°C
		Candidatus Nitrosocosmicus hydrocola	G61	Archaea;TACK group;Thaumarchaeota	SAMN04606696	PRJNA317395	GCA_001870125.1	complete	2.99	33.9	1	2984	Terrestrial	heterotrophic	42°C
		Candidatus Nitrosocosmicus oleophilus	MY3	Archaea;TACK group;Thaumarchaeota	SAMN03074222	PRJNA210256	GCA_000802205.2	complete	3.43	34.1	1	3246	Terrestrial	heterotrophic	37°C
		Candidatus Nitrosomarinus catalina	SPOT01	Archaea;TACK group;Thaumarchaeota	SAMN05730076	PRJNA341864	GCA_002156965.1	complete	1.36	31.4	1	1641	Marine	heterotrophic	23°C
		Candidatus Nitrosopelagicus brevis	CN25	Archaea;TACK group;Thaumarchaeota	SAMN03273964	PRJNA223412	GCA_000812185.1	complete	1.23	33.2	1	1444	Marine	heterotrophic	22°C
		Candidatus Nitrosopumilus koreensis	AR1	Archaea;TACK group;Thaumarchaeota	SAMN02603137	PRJNA174387	GCA_000299365.1	complete	1.64	34.2	1	1883	Marine	heterotrophic	22°C
		Candidatus Nitrosopumilus sediminis	AR2	Archaea;TACK group;Thaumarchaeota	SAMN02603138	PRJNA174388	GCA_000299395.1	complete	1.69	33.6	1	1998	Marine	heterotrophic	22°C
		Candidatus Nitrososphaera evergladensis	SR1	Archaea;TACK group;Thaumarchaeota	SAMN03081530	PRJNA235208	GCA_000730285.1	complete	2.95	50.1	1	3268	Terrestrial	heterotrophic	25°C
		Candidatus Nitrososphaera gargensis	Ga9.2	Archaea;TACK group;Thaumarchaeota	SAMN02603264	PRJNA60505	GCA_000303155.1	complete	2.83	48.3	1	3443	Terrestrial	heterotrophic	25°C
		Candidatus Nitrosotalea devanaterra		Archaea;TACK group;Thaumarchaeota	SAMEA3577360	PRJEB10948	GCA_900065925.1	complete	1.81	37.1	1	2103	Terrestrial	heterotrophic	25°C
		Candidatus Nitrosotenuis aquarius	AQ6F	Archaea;TACK group;Thaumarchaeota	SAMN07637255	PRJNA406986	GCA_002787055.1	complete	1.7	42.2	1	1962	Terrestrial	heterotrophic	33°C
		Candidatus Nitrosotenuis cloacae	SAT1	Archaea;TACK group;Thaumarchaeota	SAMN03286947	PRJNA272771	GCA_000955905.3	complete	1.62	41	1	1850	Terrestrial	heterotrophic	30°C
		Candidatus Nitrosotenuis sp. DW1	DW1	Archaea;TACK group;Thaumarchaeota	SAMN09531785	PRJNA479925	GCA_013407275.1	complete	1.83	41.3	1	2018	Terrestrial	heterotrophic	33°C
		Conexivisphaera calida	NAS-02	Archaea;TACK group;Thaumarchaeota	SAMD00056253	PRJDB5009	GCA_013340765.1	complete	1.59	62.1	1	1585	Terrestrial	heterotrophic	65℃
		Nitrosarchaeum sp. AC2	AC2	Archaea;TACK group;Thaumarchaeota	SAMN09531786	PRJNA479926	GCA_013407385.1	complete	1.72	32.8	1	1926	Terrestrial	heterotrophic	37℃
		Nitrosopumilus adriaticus	NF5	Archaea;TACK group;Thaumarchaeota	SAMN03253153	PRJNA269341	GCA_000956175.1	complete	1.8	33.4	1	2097	Marine	heterotrophic	30℃
		Nitrosopumilus cobalaminigenes	HCA1	Archaea;TACK group;Thaumarchaeota	SAMN08535023	PRJNA434052	GCA_013407145.1	complete	1.56	33	1	1865	Marine	heterotrophic	30℃
		Nitrosopumilus maritimus	SCM1	Archaea;TACK group;Thaumarchaeota	SAMN00000032	PRJNA19265	GCA_000018465.1	complete	1.65	34.2	1	1900	Marine	heterotrophic	35℃
		Nitrosopumilus oxyclinae	HCE1	Archaea;TACK group;Thaumarchaeota	SAMN08535025	PRJNA434055	GCA_013407165.1	complete	1.59	33.1	1	1841	Marine	heterotrophic	30℃
		Nitrosopumilus piranensis	D3C	Archaea;TACK group;Thaumarchaeota	SAMN03257648	PRJNA269924	GCA_000875775.1	complete	1.71	33.8	1	2063	Marine	heterotrophic	32℃
		Nitrosopumilus sp. K4	K4	Archaea;TACK group;Thaumarchaeota	SAMN17036201	PRJNA683739	GCA_018128925.1	complete	1.65	34.9	1	1933	Terrestrial	heterotrophic	30℃
		Nitrosopumilus ureiphilus	PS0	Archaea;TACK group;Thaumarchaeota	SAMN08535028	PRJNA434056	GCA_013407185.1	complete	2.17	33.4	1	2505	Marine	heterotrophic	35℃
		Nitrososphaera viennensis	EN76	Archaea;TACK group;Thaumarchaeota	SAMN02721150	PRJEA60103	GCA_000698785.1	complete	2.53	52.7	1	2892	Terrestrial	heterotrophic	42℃
	Candidatus Verstraetearchaeota	Candidatus Methanomethyliales bacterium	MAG-3	Archaea;TACK group;Candidatus Verstraetearchaeota	SAMN15637553	PRJNA635524	GCA_014361445.1	Scaffold	1.46	46.9	87	1602	oil reservoirs	alkane oxidation	55℃
		Candidatus Methanomethylicus mesodigestum	SpSt-468	Archaea;TACK group;Candidatus Verstraetearchaeota	SAMN09639567	PRJNA480137	GCA_011329225.1	Scaffold	1.57	52.5	13	1647	oil reservoirs	alkane oxidation	55℃
		Candidatus Methanosuratus sp.	MAG-2	Archaea;TACK group;Candidatus Verstraetearchaeota	SAMN15637552	PRJNA635524	GCA_014361455.1	Scaffold	1.52	53.7	144	1672	oil reservoirs	alkane oxidation	55℃
		Candidatus Methanosuratus sp.	MAG-1	Archaea;TACK group;Candidatus Verstraetearchaeota	SAMN15637551	PRJNA635524	GCA_014361425.1	Scaffold	1.4	55.2	51	1513	oil reservoirs	alkane oxidation	55℃
	Candidatus Bathyarchaeota	Candidatus Bathyarchaeota archaeon	bin115	Archaea;TACK group;Candidatus Bathyarchaeota	SAMN17669545	PRJNA575161	GCA_020344315.1	chromosome: CP070820.1	1.56	43.8	1	1648	Marine	H2-dependent methylotrophic	60℃
		Candidatus Bathyarchaeota archaeon	bin106	Archaea;TACK group;Candidatus Bathyarchaeota	SAMN17669530	PRJNA575161	GCA_020341775.1	chromosome: CP070835.1	1.92	45.7	1	2042	Marine	H2-dependent methylotrophic	60℃
		Candidatus Bathyarchaeota archaeon	M10_bin139	Archaea;TACK group;Candidatus Bathyarchaeota	SAMN08103046	PRJNA418890	GCA_003601775.1	Scaffold	1.53	58.4	47	1561	Marine	H2-dependent methylotrophic	60℃
		Candidatus Bathyarchaeota archaeon BA1	BA1	Archaea;TACK group;Candidatus Bathyarchaeota	SAMN03983874	PRJNA291107	GCA_001399805.1	Scaffold	1.93	47.1	89	2403	Marine	H2-dependent methylotrophic	60℃
Outgroup	Bacteria	Aliivibrio salmonicida	LFI1238	Bacteria;Proteobacteria;Gammaproteobacteria	SAMEA1705917	PRJEA30703	GCA_000196495.1	complete	4.66	38.94	6	3997
		Enterobacter soli	LF7a	Bacteria;Proteobacteria;Gammaproteobacteria	SAMN02232020	PRJNA41509	GCA_000224675.1	complete	5.01	53.84	3	4613
		Zymomonas mobilis	ZM4	Bacteria;Proteobacteria;Alphaproteobacteria	SAMN02603579	PRJNA12354	GCA_000007105.1	complete	2.06	46.3	1	1728

## Sheet: Table S2
Table S2. List of single copy genes composing the multi-marker concatenation used to build the archaea reference tree.
Marker ID	Name	Description	Length (aa)	gene family
PFAM_PF07541.7	EIF_2_alpha	Eukaryotic translation initiation factor 2 alpha subunit	114	Eukaryotic translation initiation factor 2 alpha subunit
PFAM_PF04104.9	DNA_primase_lrg	Eukaryotic and archaeal DNA primase, large subunit	260	Eukaryotic and archaeal DNA primase, large subunit
PFAM_PF01984.15	dsDNA_bind	Double-stranded DNA-binding domain	107	Double-stranded DNA-binding domain
PFAM_PF01868.11	UPF0086	Domain of unknown function UPF0086	89	Domain of unknown function UPF0086
TIGR_TIGR02389	RNA_pol_rpoA2	DNA-directed RNA polymerase, subunit A''	367	DNA-directed RNA polymerase, subunit A''
TIGR_TIGR03670	rpoB_arch	DNA-directed RNA polymerase subunit B	599	DNA-directed RNA polymerase subunit B
TIGR_TIGR02390	RNA_pol_rpoA1	DNA-directed RNA polymerase subunit A'	867	DNA-directed RNA polymerase subunit A'
TIGR_TIGR00448	rpoE	DNA-directed RNA polymerase	179	DNA-directed RNA polymerase
TIGR_TIGR01052	top6b	DNA topoisomerase VI, B subunit	488	DNA topoisomerase VI, B subunit
TIGR_TIGR02236	recomb_radA	DNA repair and recombination protein RadA	311	RadA
TIGR_TIGR00522	dph5	diphthine synthase	258	diphthine synthase
TIGR_TIGR00337	PyrG	CTP synthase	526	CTP synthase
TIGR_TIGR03671	cca_archaeal	CCA-adding enzyme	410	CCA-adding enzyme
PFAM_PF01990.12	ATP-synt_F	ATP synthase (F/14-kDa) subunit	95	ATP synthase (F/14-kDa) subunit
TIGR_TIGR00458	aspS_nondisc	aspartate--tRNA(Asn) ligase	428	aspartate--tRNA(Asn) ligase
TIGR_TIGR00240	ATCase_reg	aspartate carbamoyltransferase, regulatory subunit	150	aspartate carbamoyltransferase, regulatory subunit
TIGR_TIGR00670	asp_carb_tr	aspartate carbamoyltransferase	304	aspartate carbamoyltransferase
TIGR_TIGR00456	argS	arginine--tRNA ligase	569	arginine--tRNA ligase
TIGR_TIGR03684	arCOG00985	arCOG04150 universal archaeal PUA-domain protein	154	arCOG04150 universal archaeal PUA-domain protein
TIGR_TIGR03665	arCOG04150	arCOG04150 universal archaeal KH domain protein	173	arCOG04150 universal archaeal KH domain protein
TIGR_TIGR00264	TIGR00264	alpha-NAC homolog	116	alpha-NAC homolog
TIGR_TIGR03683	A-tRNA_syn_arch	alanine--tRNA ligase	902	alanine--tRNA ligase
TIGR_TIGR00936	ahcY	adenosylhomocysteinase	416	adenosylhomocysteinase
TIGR_TIGR03672	rpl4p_arch	50S ribosomal protein uL4	251	uL4
TIGR_TIGR03673	uL14_arch	50S ribosomal protein uL14	131	uL14
TIGR_TIGR02258	2_5_ligase	2'-5' RNA ligase	180	2'-5' RNA ligase
PFAM_PF00410.14	Ribosomal_S8	Ribosomal protein S8	129	S8
PFAM_PF00827.12	Ribosomal_L15e	Ribosomal L15	192	L15
TIGR_TIGR01046	uS10_euk_arch	ribosomal protein uS10	99	uS10
TIGR_TIGR01080	rplX_A_E	ribosomal protein uL24	116	uL24
TIGR_TIGR03653	uL6_arch	ribosomal protein uL6	170	uL6
PFAM_PF00466.15	Ribosomal_L10	Ribosomal protein L10	100	L10
PFAM_PF00687.16	Ribosomal_L1	Ribosomal protein L1p/L10e family	220	L1p/L10e
PFAM_PF01496.14	V_ATPase_I	V-type ATPase 116kDa subunit family	759	V-type ATPase 116kDa subunit
TIGR_TIGR00422	valS	valine--tRNA ligase	863	valine--tRNA ligase
TIGR_TIGR03722	arch_KAE1	universal archaeal protein Kae1	323	Kae1
TIGR_TIGR00324	endA	tRNA-intron lyase	177	tRNA-intron lyase
TIGR_TIGR00432	arcsn_tRNA_tgt	tRNA-guanine(15) transglycosylase	637	tRNA-guanine(15) transglycosylase
TIGR_TIGR01213	pseudo_Pus10arc	tRNA pseudouridine(54/55) synthase	387	tRNA pseudouridine(54/55) synthase
TIGR_TIGR00491	aIF-2	translation initiation factor aIF-2	594	translation initiation factor aIF-2
TIGR_TIGR03680	eif2g_arch	translation initiation factor 2, gamma subunit	407	translation initiation factor 2, gamma subunit
TIGR_TIGR00037	eIF_5A	translation elongation factor IF5A	130	translation elongation factor IF5A
TIGR_TIGR00490	aEF-2	translation elongation factor aEF-2	720	translation elongation factor aEF-2
TIGR_TIGR00373	TIGR00373	transcription factor E	162	transcription factor E
TIGR_TIGR00405	KOW_elon_Spt5	transcription elongation factor Spt5	145	transcription elongation factor Spt5
TIGR_TIGR00270	TIGR00270	TIGR00270 family protein	154	TIGR00270 protein
TIGR_TIGR00064	ftsY	signal recognition particle-docking protein FtsY	279	FtsY
PFAM_PF02978.14	SRP_SPB	Signal peptide binding domain	104	Signal peptide binding domain
TIGR_TIGR00291	RNA_SBDS	rRNA metabolism protein, SBDS family	231	rRNA metabolism protein, SBDS
PFAM_PF01194.12	RNA_pol_N	RNA polymerases N / 8 kDa subunit	60	RNA polymerases N / 8 kDa subunit
PFAM_PF01191.14	RNA_pol_Rpb5_C	RNA polymerase Rpb5, C-terminal domain	74	RNA polymerase Rpb5, C-terminal domain
PFAM_PF03874.11	RNA_pol_Rpb4	RNA polymerase Rpb4	117	RNA polymerase Rpb4
PFAM_PF01000.21	RNA_pol_A_bac	RNA polymerase Rpb3/RpoA insert domain	112	RNA polymerase Rpb3/RpoA insert domain
PFAM_PF13656.1	RNA_pol_L_2	RNA polymerase Rpb3/Rpb11 dimerisation domain	77	RNA polymerase Rpb3/Rpb11 dimerisation domain
PFAM_PF01015.13	Ribosomal_S3Ae	Ribosomal S3Ae family	195	S3Ae
TIGR_TIGR03627	uS9_arch	ribosomal protein uS9	130	uS9
TIGR_TIGR01028	uS7_euk_arch	ribosomal protein uS7	186	uS7
TIGR_TIGR01020	uS5_euk_arch	ribosomal protein uS5	212	uS5
TIGR_TIGR01018	uS4_arch	ribosomal protein uS4	162	uS4
TIGR_TIGR01008	uS3_euk_arch	ribosomal protein uS3	195	uS3
TIGR_TIGR01012	uS2_euk_arch	ribosomal protein uS2	196	uS2
TIGR_TIGR01025	uS19_arch	ribosomal protein uS19	135	uS19
TIGR_TIGR03629	uS13_arch	ribosomal protein uS13	144	uS13
TIGR_TIGR00982	uS12_E_A	ribosomal protein uS12	139	uS12
TIGR_TIGR03628	arch_S11P	ribosomal protein uS11	117	uS11
TIGR_TIGR01309	uL30_arch	ribosomal protein uL30	151	uL30
TIGR_TIGR03626	L3_arch	ribosomal protein uL3	331	uL3
TIGR_TIGR03636	uL23_arch	ribosomal protein uL23	77	uL23
TIGR_TIGR01038	uL22_arch_euk	ribosomal protein uL22	148	uL22
TIGR_TIGR00279	uL16_euk_arch	ribosomal protein uL16	172	uL16
TIGR_TIGR01077	L13_A_E	ribosomal protein uL13	141	uL13
PFAM_PF01092.14	Ribosomal_S6e	Ribosomal protein S6e	127	S6e
PFAM_PF01200.13	Ribosomal_S28e	Ribosomal protein S28e	69	S28e
PFAM_PF01282.14	Ribosomal_S24e	Ribosomal protein S24e	84	S24e
PFAM_PF01090.14	Ribosomal_S19e	Ribosomal protein S19e	140	S19e
PFAM_PF01655.13	Ribosomal_L32e	Ribosomal protein L32	110	L32
PFAM_PF01198.14	Ribosomal_L31e	Ribosomal protein L31e	83	L31e
PFAM_PF01157.13	Ribosomal_L21e	Ribosomal protein L21e	99	L21e
PFAM_PF01280.15	Ribosomal_L19e	Ribosomal protein L19e	148	L19e
TIGR_TIGR00307	eS8	ribosomal protein eS8	127	eS8
TIGR_TIGR03677	eL8_ribo	ribosomal protein eL8	117	eL8
PFAM_PF00900.15	Ribosomal_S4e	Ribosomal family S4e	77	family S4e
TIGR_TIGR00021	rpiA	ribose 5-phosphate isomerase A	218	ribose 5-phosphate isomerase A
TIGR_TIGR02651	RNase_Z	ribonuclease Z	302	ribonuclease Z
TIGR_TIGR00729	TIGR00729	ribonuclease HII	207	ribonuclease HII
TIGR_TIGR02076	pyrH_arch	putative uridylate kinase	222	putative uridylate kinase
TIGR_TIGR00323	eIF-6	putative translation initiation factor eIF-6	215	putative translation initiation factor eIF-6
PFAM_PF01798.13	Nop	Putative snoRNA binding domain	150	Putative snoRNA binding domain
TIGR_TIGR00425	CBF5	putative rRNA pseudouridine synthase	322	putative rRNA pseudouridine synthase
PFAM_PF01864.12	DUF46	Putative integral membrane protein DUF46	175	DUF46
TIGR_TIGR00335	primase_sml	putative DNA primase, eukaryotic-type, small subunit	324	putative DNA primase, eukaryotic-type, small subunit
PFAM_PF01866.12	Diphthamide_syn	Putative diphthamide synthesis protein	307	Putative diphthamide synthesis protein
PFAM_PF02006.11	DUF137	Protein of unknown function DUF137	178	DUF137
PFAM_PF04919.7	DUF655	Protein of unknown function (DUF655)	181	DUF655
PFAM_PF04019.7	DUF359	Protein of unknown function (DUF359)	121	DUF359
TIGR_TIGR00408	proS_fam_I	proline--tRNA ligase	475	proline--tRNA ligase
TIGR_TIGR02338	gimC_beta	prefoldin, beta subunit	110	prefoldin, beta subunit
TIGR_TIGR00293	TIGR00293	prefoldin, alpha subunit	129	prefoldin, alpha subunit
TIGR_TIGR01060	eno	phosphopyruvate hydratase	425	phosphopyruvate hydratase
TIGR_TIGR00521	coaBC_dfp	phosphopantothenoylcysteine decarboxylase / phosphopantothenate--cysteine ligase	392	phosphopantothenoylcysteine decarboxylase / phosphopantothenate--cysteine ligase
TIGR_TIGR00471	pheT_arch	phenylalanine--tRNA ligase, beta subunit	551	phenylalanine--tRNA ligase, beta subunit
TIGR_TIGR00468	pheS	phenylalanine--tRNA ligase, alpha subunit	324	phenylalanine--tRNA ligase, alpha subunit
TIGR_TIGR00283	arch_pth2	peptidyl-tRNA hydrolase	115	peptidyl-tRNA hydrolase
TIGR_TIGR00336	pyrE	orotate phosphoribosyltransferase	173	orotate phosphoribosyltransferase
TIGR_TIGR00658	orni_carb_tr	ornithine carbamoyltransferase	304	ornithine carbamoyltransferase
TIGR_TIGR01952	nusA_arch	NusA family KH domain protein, archaeal	141	NusA KH domain protein, archaeal
TIGR_TIGR00042	TIGR00042	non-canonical purine NTP pyrophosphatase, RdgB/HAM1 family	184	non-canonical purine NTP pyrophosphatase, RdgB/HAM1
TIGR_TIGR00308	TRM1	N2,N2-dimethylguanosine tRNA methyltransferase	375	N2,N2-dimethylguanosine tRNA methyltransferase
TIGR_TIGR00111	pelota	mRNA surveillance protein pelota	351	pelota
TIGR_TIGR00549	mevalon_kin	mevalonate kinase	276	mevalonate kinase
TIGR_TIGR00398	metG	methionine--tRNA ligase	530	methionine--tRNA ligase
TIGR_TIGR00501	met_pdase_II	methionine aminopeptidase, type II	295	methionine aminopeptidase, type II
TIGR_TIGR00392	ileS	isoleucine--tRNA ligase	861	isoleucine--tRNA ligase
PFAM_PF13685.1	Fe-ADH_2	Iron-containing alcohol dehydrogenase	250	Iron-containing alcohol dehydrogenase
PFAM_PF00368.13	HMG-CoA_red	Hydroxymethylglutaryl-coenzyme A reductase	373	Hydroxymethylglutaryl-coenzyme A reductase
TIGR_TIGR00442	hisS	histidine--tRNA ligase	406	histidine--tRNA ligase
TIGR_TIGR00389	glyS_dimeric	glycine--tRNA ligase	565	glycine--tRNA ligase
TIGR_TIGR00134	gatE_arch	glutamyl-tRNA(Gln) amidotransferase, subunit E	622	glutamyl-tRNA(Gln) amidotransferase, subunit E
TIGR_TIGR02153	gatD_arch	glutamyl-tRNA(Gln) amidotransferase, subunit D	405	glutamyl-tRNA(Gln) amidotransferase, subunit D
TIGR_TIGR00463	gltX_arch	glutamate--tRNA ligase	560	glutamate--tRNA ligase
TIGR_TIGR03674	fen_arch	flap structure-specific endonuclease	338	flap structure-specific endonuclease
PFAM_PF01269.12	Fibrillarin	Fibrillarin	229	Fibrillarin

## Sheet: Table S3
Table S3. MCP classification diagram.
Genome name	Strain	Total MCPs	Ⅰa	Ⅰb	Ⅱa	Ⅱb	Ⅲa	Ⅲb	Ⅲc	Ⅳa	Ⅳb	Ⅴa	Ⅴb	Ⅴc
Archaeoglobus_fulgidus_DSM_4304	DSM 4304	2	0	0	0	2	0	0	0	0	0	0	0	0
Archaeoglobus_fulgidus_DSM_8774	DSM 8774	1	0	0	0	1	0	0	0	0	0	0	0	0
Archaeoglobus_profundus_DSM_5631	DSM 5631	3	0	0	0	1	0	2	0	0	0	0	0	0
Archaeoglobus_sulfaticallidus_PM70-1	PM70-1	0	0	0	0	0	0	0	0	0	0	0	0	0
Archaeoglobus_veneficus_SNP6	SNP6	2	0	0	0	0	0	0	0	0	0	2	0	0
Ferroglobus_placidus_DSM_10642	DSM 10642	2	0	0	0	1	0	1	0	0	0	0	0	0
Geoglobus_ahangari_234	234	0	0	0	0	0	0	0	0	0	0	0	0	0
Methanobacterium_congolense_Buetzberg	Buetzberg	0	0	0	0	0	0	0	0	0	0	0	0	0
Methanobacterium_formicicum_Mb9	Mb9	0	0	0	0	0	0	0	0	0	0	0	0	0
Methanobacterium_formicicum_BRM9	BRM9	0	0	0	0	0	0	0	0	0	0	0	0	0
Methanobacterium_formicicum		0	0	0	0	0	0	0	0	0	0	0	0	0
Methanobacterium_lacus_AL-21	AL-21	0	0	0	0	0	0	0	0	0	0	0	0	0
Methanobacterium_paludis_SWAN1	SWAN1	0	0	0	0	0	0	0	0	0	0	0	0	0
Methanobacterium_sp._BAmetb5	BAmetb5	0	0	0	0	0	0	0	0	0	0	0	0	0
Methanobacterium_sp._BRmetb2	BRmetb2	0	0	0	0	0	0	0	0	0	0	0	0	0
Methanobacterium_sp._MB1		0	0	0	0	0	0	0	0	0	0	0	0	0
Methanobacterium_sp._MethCAN	MethCAN	0	0	0	0	0	0	0	0	0	0	0	0	0
Methanobacterium_sp._MZ-A1	MZ-A1	0	0	0	0	0	0	0	0	0	0	0	0	0
Methanobacterium_subterraneum_MO-MB1	MO-MB1	0	0	0	0	0	0	0	0	0	0	0	0	0
Methanobacterium_subterraneum_A8p	A8p	0	0	0	0	0	0	0	0	0	0	0	0	0
Methanobrevibacter_millerae_SM9	SM9	0	0	0	0	0	0	0	0	0	0	0	0	0
Methanobrevibacter_olleyae_YLM1	YLM1	0	0	0	0	0	0	0	0	0	0	0	0	0
Methanobrevibacter_ruminantium_M1	M1	0	0	0	0	0	0	0	0	0	0	0	0	0
Methanobrevibacter_smithii_KB11	KB11	0	0	0	0	0	0	0	0	0	0	0	0	0
Methanobrevibacter_smithii_ATCC_35061	ATCC 35061; PS; DSMZ 861	0	0	0	0	0	0	0	0	0	0	0	0	0
Methanobrevibacter_sp._AbM4	AbM4	0	0	0	0	0	0	0	0	0	0	0	0	0
Methanobrevibacter_sp._YE315	YE315	0	0	0	0	0	0	0	0	0	0	0	0	0
Methanocaldococcus_bathoardescens_JH146	JH146	4	0	1	0	0	1	1	0	1	0	0	0	0
Methanocaldococcus_fervens_AG86	AG86	3	0	1	0	0	2	0	0	0	0	0	0	0
Methanocaldococcus_infernus_ME	ME	6	2	0	0	0	1	2	0	1	0	0	0	0
Methanocaldococcus_jannaschii_DSM_2661	DSM 2661	0	0	0	0	0	0	0	0	0	0	0	0	0
Methanocaldococcus_sp._FS406-22	FS406-22	0	0	0	0	0	0	0	0	0	0	0	0	0
Methanocaldococcus_sp._SG1	SG1	0	0	0	0	0	0	0	0	0	0	0	0	0
Methanocaldococcus_vulcanius_M7	M7	3	1	0	0	0	1	0	0	1	0	0	0	0
Methanococcus_aeolicus_Nankai-3	Nankai-3	0	0	0	0	0	0	0	0	0	0	0	0	0
Methanococcus_maripaludis_DSM_2067	DSM 2067	3	2	0	0	0	1	0	0	0	0	0	0	0
Methanococcus_maripaludis_OS7mut1	OS7mut1	2	1	0	1	0	0	0	0	0	0	0	0	0
Methanococcus_maripaludis_C5	C5	5	2	0	2	0	0	1	0	0	0	0	0	0
Methanococcus_maripaludis_C6	C6	5	1	1	2	0	1	0	0	0	0	0	0	0
Methanococcus_maripaludis_C7	C7	6	3	0	2	0	1	0	0	0	0	0	0	0
Methanococcus_maripaludis_KA1	KA1	2	0	0	1	0	1	0	0	0	0	0	0	0
Methanococcus_maripaludis_OS7	OS7	2	0	0	1	0	1	0	0	0	0	0	0	0
Methanococcus_maripaludis_S2	S2	4	1	0	2	0	1	0	0	0	0	0	0	0
Methanococcus_maripaludis_X1	X1	2	0	0	1	0	1	0	0	0	0	0	0	0
Methanococcus_vannielii_SB	SB	4	0	0	3	0	1	0	0	0	0	0	0	0
Methanococcus_voltae_A3	A3	4	3	0	0	0	1	0	0	0	0	0	0	0
Methanofervidicoccus_sp._A16	A16	4	0	0	0	2	0	2	0	0	0	0	0	0
Methanosphaera_sp._BMS	BMS	0	0	0	0	0	0	0	0	0	0	0	0	0
Methanosphaera_stadtmanae_MGYG-HGUT-02164	MGYG-HGUT-02164	0	0	0	0	0	0	0	0	0	0	0	0	0
Methanosphaera_stadtmanae_DSM_3091	DSM 3091	0	0	0	0	0	0	0	0	0	0	0	0	0
Methanothermobacter_marburgensis_str._Marburg	Marburg	0	0	0	0	0	0	0	0	0	0	0	0	0
Methanothermobacter_sp._CaT2	CaT2	0	0	0	0	0	0	0	0	0	0	0	0	0
Methanothermobacter_sp._EMTCatA1	EMTCatA1	0	0	0	0	0	0	0	0	0	0	0	0	0
Methanothermobacter_sp._KEPCO-1	KEPCO-1	0	0	0	0	0	0	0	0	0	0	0	0	0
Methanothermobacter_sp._MT-2	MT-2	0	0	0	0	0	0	0	0	0	0	0	0	0
Methanothermobacter_sp._THM-1	THM-1	0	0	0	0	0	0	0	0	0	0	0	0	0
Methanothermobacter_sp._THM-2	THM-2	0	0	0	0	0	0	0	0	0	0	0	0	0
Methanothermobacter_thermautotrophicus_str._Delta_H	Delta H	0	0	0	0	0	0	0	0	0	0	0	0	0
Methanothermobacter_wolfeii_SIV6	SIV6	0	0	0	0	0	0	0	0	0	0	0	0	0
Methanothermococcus_okinawensis_IH1	IH1	1	0	0	0	0	0	0	0	0	0	0	0	0
Methanothermus_fervidus_DSM_2088	DSM 2088	0	0	0	0	0	0	0	0	0	0	0	0	0
Methanotorris_igneus_Kol_5	Kol 5	0	0	0	0	0	0	0	0	0	0	0	0	0
Methanopyrus_sp._KOL6	KOL6	0	0	0	0	0	0	0	0	0	0	0	0	0
Methanopyrus_sp._SNP6	SNP6	0	0	0	0	0	0	0	0	0	0	0	0	0
Methanopyrus_kandleri_AV19	AV19	0	0	0	0	0	0	0	0	0	0	0	0	0
Candidatus_Methanoperedenaceae_archaeon_GB37	gfbio:2ba61e4a-a911-483b-ba5e-e0ad8afd3b38:GoM-Arc1_E37	0	0	0	0	0	0	0	0	0	0	0	0	0
Candidatus_Methanoperedenaceae_archaeon_GB50	gfbio:2ba61e4a-a911-483b-ba5e-e0ad8afd3b38:GoM-Arc1_E50	0	0	0	0	0	0	0	0	0	0	0	0	0
Halalkaliarchaeum_desulfuricum_AArc-Sl	AArc-Sl	0	0	0	0	0	0	0	0	0	0	0	0	0
Halalkalicoccus_jeotgali_B3	B3	3	0	0	0	2	0	1	0	0	0	0	0	0
Halanaeroarchaeum_sulfurireducens_M27-SA2	M27-SA2	5	1	0	0	3	1		0	0	0	0	0	0
Halapricum_salinum_CBA1105	CBA1105	10	1	0	1	1	4	3	0	0	0	0	0	0
Halarchaeum_sp._CBA1220	CBA1220	0		0					0	0	0	0	0	0
Haloarcula_hispanica_ATCC_33960	CGMCC 1.2049	15	3	0	1	4	4	1	0	0	2	0	0	0
Haloarcula_marismortui_ATCC_43049	ATCC 43049	17	3	0	1	5	5	1	0	0	2	0	0	0
Haloarcula_sp._CBA1115	CBA1115	16	3	0	1	4	5	1	0	0	2	0	0	0
Haloarcula_sp._JP-L23	JP-L23	12	2	0	1	1	4	3	0	0	1	0	0	0
Haloarcula_taiwanensis_taiwanensis	Taiwanensis	17	4	0	1	4	6	1	0	0	1	0	0	0
Haloarculaceae_archaeon_HArcel1	HArcel1	8	3	0		2	1	3	0	0	0	0	0	0
Haloarculaceae_archaeon_HSR12-1	HSR12-1	9	1	0	1	2	2	2	0	0	1	0	0	0
Haloarculaceae_archaeon_HSR12-2	HSR12-2	9	0	0	3	2	1	2	0	0	1	0	0	0
Haloarculaceae_archaeon_HSR-Bgl	HSR-Bgl	7	0	0	3	1	1	1	0	0	1	0	0	0
Haloarculaceae_archaeon_HSR-Est	HSR-Est	8	1	0	0	2	3	1	0	0	1	0	0	0
Halobacteriales_archaeon_AArc-S	AArc-S	2	0	0	2	0	0	0	0	0	0	0	0	0
Halobacterium_hubeiense_JI20-1	JI20-1	9	1	0	2	4	1	0	0	0	1	0	0	0
Halobacterium_salinarum_NRC-1	NRC-1; ATCC 700922	17	5	0	2	4	5	1	0	0	0	0	0	0
Halobacterium_sp._BOL4-2	BOL4-2	18	4	0	3	5	5	1	0	0	0	0	0	0
Halobacterium_sp._DL1	DL1	6	1	0	1	3	0	1	0	0	0	0	0	0
Halobellus_limi_CGMCC_1.10331	CGMCC 1.10331	6	1	1	0	2	1	1	0	0	0	0	0	0
Halobiforma_lacisalsi_AJ5	AJ5	23	7	0	5	7	3	0	0	1	0	0	0	0
Halodesulfurarchaeum_formicicum_HSR6	HSR6	5	0	0	0	2	1	1	0	0	1	0	0	0
Haloferax_alexandrinus_wsp1	wsp1	13	2	0	2	5	2	1	0	0	1	0	0	0
Haloferax_gibbonsii_ARA6	ARA6	12	2	0	3	4	1	2	0	0	0	0	0	0
Haloferax_mediterranei_ATCC_33500	ATCC 33500	12	2	1	1	4	1	2	0	0	1	0	0	0
Haloferax_volcanii_DS2	DS2	12	2	0	2	4	2	1	0	0	1	0	0	0
Halogeometricum_borinquense_wsp4	wsp4	13	2	0	4	4	2	0	0	0	1	0	0	0
Halolamina_sp._CBA1230	CBA1230	0	0	0	0	0	0	0	0	0	0	0	0	0
Halomicrobium_mukohataei_DSM_12286	DSM 12286	16	1	1	3	3	6	1	0	0	1	0	0	0
Halomicrobium_sp._LC1Hm	LC1Hm	14	1	0	4	1	3	4	0	0	1	0	0	0
Halomicrobium_sp._ZPS1	ZPS1	15	1	1	3	2	6	1	0	0	1	0	0	0
Halopenitus_persicus_CBA1233	CBA1233	0	0	0	0	0	0	0	0	0	0	0	0	0
Halopiger_xanaduensis_SH-6	SH-6	17	1	0	5	6	3	2	0	0	0	0	0	0
Haloplanus_aerogenes_JCM_16430	JCM 16430	11	2	0	0	5	3	1	0	0	0	0	0	0
Haloplanus_rallus_MBLA0036	MBLA0036	13	3	0	0	8	2	0	0	0	0	0	0	0
Haloplanus_rubicundus_CBA1113	CBA1113	9	2	0	0	4	2	1	0	0	0	0	0	0
Haloprofundus_sp._MHR1	MHR1	0	0	0	0	0	0	0	0	0	0	0	0	0
Haloquadratum_walsbyi_C23	DSM 16854 = C23	0	0	0	0	0	0	0	0	0	0	0	0	0
Halorhabdus_sp._CBA1104	CBA1104	10	2	0	2	4	1	1	0	0	0	0	0	0
Halorhabdus_tiamatea_SARL4B	type strain: SARL4B	6	0	0	2	2	0	2	0	0	0	0	0	0
Halorhabdus_utahensis_DSM_12940	DSM 12940	6	0	0	2	2	1	1	0	0	0	0	0	0
Halorientalis_sp._IM1011	IM1011	10	2	0	0	4	3	1	0	0	0	0	0	0
Halorubrum_ezzemoulense_Fb21	Fb21	13	2	0	1	3	6	0	0	0	1	0	0	0
Halorubrum_lacusprofundi_ATCC_49239	ATCC 49239	7	0	0	1	2	3	1	0	0	0	0	0	0
Halorubrum_sodomense_MBLA0099	MBLA0099	7	0	0	0	2	4	0	0	0	1	0	0	0
Halorubrum_sp._2020YC2	2020YC2	11	1	0	2	3	4	0	0	0	1	0	0	0
Halorubrum_sp._BOL3-1	BOL3-1	9	0	0	1	4	2	2	0	0	0	0	0	0
Halorubrum_trapanicum_CBA1232	CBA1232	8	0	0	1	2	4	0	0	0	1	0	0	0
Halorussus_sp._RC-68	RC-68	12	1	0	3	4	3	1	0	0	0	0	0	0
Halosimplex_litoreum_YGH94	YGH94	11	0	0	1	3	5	1	0	0	1	0	0	0
Halosimplex_pelagicum_R2	R2	16	2	0	2	7	5	0	0	0	0	0	0	0
Halosimplex_rubrum_R27	R27	14	2	0	1	4	4	2	0	0	1	0	0	0
Halostagnicola_larsenii_XH-48	XH-48	12	0	0	2	8	1	1	0	0	0	0	0	0
Haloterrigena_daqingensis_JX313	JX313	4	1	0	1	1	0	0	0	0	0	0	1	0
Haloterrigena_jeotgali_A29	A29	4	1	0		1	1	0	0	0	0	0	1	0
Haloterrigena_longa_ABH32	ABH32	6	0	0	2	1	2	0	0	0	0	0	1	0
Haloterrigena_salifodinae_BOL5-1	BOL5-1	6	1	0	1	3	0	0	0	0	0	0	1	0
Haloterrigena_sp._KZCA68	KZCA68	2	1	0	0	0	0	0	0	0	0	0	1	0
Haloterrigena_sp._YPL8	YPL8	6	1	0	1	0	1	0	0	2	0	0	1	0
Haloterrigena_turkmenica_DSM_5511	DSM 5511	5	3	0	2	0	0	0	0	0	0	0	0	0
Halovivax_ruber_XH-70	XH-70	5	0	0	4	1	0	0	0	0	0	0	0	0
Halovivax_sp._KZCA124	KZCA124	6	1	0	2	2	0	0	0	1	0	0	0	0
Methanocella_arvoryzae_MRE50	MRE50	3	0	0	0	1	0	1	0	0	0	1	0	0
Methanocella_conradii_HZ254	HZ254	0	0	0	0	0	0	0	0	0	0	0	0	0
Methanocella_paludicola_SANAE	SANAE	0	0	0	0	0	0	0	0	0	0	0	0	0
Methanococcoides_burtonii_DSM_6242	DSM 6242	1	0	0	0	1	0	0	0	0	0	0	0	0
Methanococcoides_methylutens_MM1	MM1	0	0	0	0	0	0	0	0	0	0	0	0	0
Methanocorpusculum_labreanum_Z	Z	0	0	0	0	0	0	0	0	0	0	0	0	0
Methanoculleus_bourgensis_MS2T	MS2T	1	0	0	0	1	0	0	0	0	0	0	0	0
Methanoculleus_marisnigri_JR1	JR1	2	1	0	0	1	0	0	0	0	0	0	0	0
Methanohalobium_evestigatum_Z-7303	Z-7303	2	1	0	0	1	0	0	0	0	0	0	0	0
Methanohalophilus_halophilus_Z-7982	Z-7982	0	0	0	0	0	0	0	0	0	0	0	0	0
Methanohalophilus_mahii_DSM_5219	DSM 5219	0	0	0	0	0	0	0	0	0	0	0	0	0
Methanolacinia_petrolearia_DSM_11571		10	0	0	0	10	0	0	0	0	0	0	0	0
Methanolobus_psychrophilus_R15	R15	4	1	0	1	2	0	0	0	0	0	0	0	0
Methanolobus_zinderi_DSM_21339	DSM 21339	3	1	0	1	1	0	0	0	0	0	0	0	0
Methanomethylovorans_hollandica_DSM_15978	DSM 15978	1	1	0	0	0	0	0	0	0	0	0	0	0
Methanoregula_boonei_6A8	6A8	4	0	0	0	4	0	0	0	0	0	0	0	0
Methanoregula_formicica_SMSP	SMSP	6	1	0	0	5	0	0	0	0	0	0	0	0
Methanosaeta_harundinacea_6Ac	6Ac	0	0	0	0	0	0	0	0	0	0	0	0	0
Methanosalsum_zhilinae_DSM_4017	DSM 4017	1	1	0	0	0	0	0	0	0	0	0	0	0
Methanosarcina_acetivorans_C2A	C2A	2	1	0	0	1	0	0	0	0	0	0	0	0
Methanosarcina_barkeri_227	227	1	1	0	0	0	0	0	0	0	0	0	0	0
Methanosarcina_flavescens_E03.2	E03.2	1	1	0	0	0	0	0	0	0	0	0	0	0
Methanosarcina_horonobensis_HB-1	HB-1	4	1	0	0	3	0	0	0	0	0	0	0	0
Methanosarcina_lacustris_Z-7289	Z-7289	1	1	0	0	0	0	0	0	0	0	0	0	0
Methanosarcina_mazei_zm-15	zm-15	3	1	0	0	2	0	0	0	0	0	0	0	0
Methanosarcina_siciliae_C2J	C2J	2	1	0	0	1	0	0	0	0	0	0	0	0
Methanosarcina_sp._Kolksee	Kolksee	1	1	0	0	0	0	0	0	0	0	0	0	0
Methanosarcina_thermophila_MT-1	MT-1	1	1	0	0	0	0	0	0	0	0	0	0	0
Methanosarcina_vacuolata_Z-761	Z-761	1	1	0	0	0	0	0	0	0	0	0	0	0
Methanosphaerula_palustris_E1-9c	E1-9c	11	1	0	0	10	0	0	0	0	0	0	0	0
Methanospirillum_hungatei_JF-1	JF-1	27	12	0	1	11	0	3	0	0	0	0	0	0
Methanothrix_soehngenii_GP6	GP6	0	0	0	0	0	0	0	0	0	0	0	0	0
Methanothrix_thermoacetophila_PT	PT	0	0	0	0	0	0	0	0	0	0	0	0	0
Natrarchaeobaculum_aegyptiacum_JW	JW/NM-HA 15	21	0	0	1	10	3	2	0	2	0	0	1	0
Natrarchaeobaculum_sulfurireducens_AArc1	AArc1	23	0	0	5	8	4	1	0	1	0	0	1	0
Natrialba_magadii_ATCC_43099	ATCC 43099	11	1	0	4	2	2	1	0	0	0	0	0	0
Natrinema_pallidum_BOL6-1	BOL6-1	5	2	0	0	1	1	0	0	0	0	0	1	0
Natrinema_pellirubrum_DSM_15624	DSM 15624	4	2	0	0	1	1	0	0	0	0	0	1	0
Natrinema_sp._J7-2	J7-2	4	2	0	0	1	0	0	0	0	0	0	1	0
Natrinema_versiforme_BOL5-4	BOL5-4	5	3	0	0	1	0	0	0	0	0	0	1	0
Natronobacterium_gregoryi_SP2	SP2	23	3	0	5	7	5	0	0	1	0	0	0	0
Natronococcus_occultus_SP4	SP4	0	0	0	0	0	0	0	0	0	0	0	0	0
Natronomonas_halophila_C90	C90	0	0	0	0	0	0	0	0	0	0	0	0	0
Natronomonas_moolapensis_8.8.11	8.8.11	10	1	0	0	3	4	1	0	0	0	0	0	0
Natronomonas_pharaonis_DSM_2160	Gabara	18	1	0	0	9	6	0	0	0	0	0	0	0
Natronomonas_salina_YPL13	YPL13	2	0	0	0	1	1	0	0	0	0	0	0	0
Natronorubrum_aibiense_7-3	‘ 7-3	4	0	0	0	1	2	0	0	0	0	0	1	0
Natronorubrum_bangense_JCM_10635	JCM 10635	5	0	0	0	2	2	0	0	0	0	0	1	0
Salarchaeum_sp._JOR-1	JOR-1	0	0	0	0	0	0	0	0	0	0	0	0	0
Palaeococcus_pacificus_DY20341	DY20341	2	2	0	0	0	0	0	0	0	0	0	0	0
Pyrococcus_sp._NA2	NA2	4	0	0	0	0	2	2	0	0	0	0	0	0
Pyrococcus_abyssi_GE5	Orsay	5	1	0	0	0	2	2	0	0	0	0	0	0
Pyrococcus_furiosus_COM1	COM1	0	0	0	0	0	0	0	0	0	0	0	0	0
Pyrococcus_horikoshii_OT3	OT3	5	0	0	1	0	2	2	0	0	0	0	0	0
Pyrococcus_kukulkanii_NCB100	NCB100	5	1	0	0	0	2	2	0	0	0	0	0	0
Pyrococcus_yayanosii_CH1	CH1	5	0	0	1	0	2	2	0	0	0	0	0	0
Thermococcus_barophilus_CH5	CH5	5	0	0	1	0	2	2	0	0	0	0	0	0
Thermococcus_barossii_SHCK-94	SHCK-94	0	0	0	0	0	0	0	0	0	0	0	0	0
Thermococcus_celer_Vu_13=JCM_8558	Vu 13	0	0	0	0	0	0	0	0	0	0	0	0	0
Thermococcus_chitonophagus_GC74	GC74	6	2	0	0	0	2	2	0	0	0	0	0	0
Thermococcus_cleftensis_CL1	CL1	0	0	0	0	0	0	0	0	0	0	0	0	0
Thermococcus_eurythermalis_A501	A501	7	0	0	4	0	2	1	0	0	0	0	0	0
Thermococcus_gammatolerans_EJ3	EJ3; DSM 15229	0	0	0	0	0	0	0	0	0	0	0	0	0
Thermococcus_gorgonarius_W-12	W-12	0	0	0	0	0	0	0	0	0	0	0	0	0
Thermococcus_guaymasensis_DSM_11113	DSM 11113	0	0	0	0	0	0	0	0	0	0	0	0	0
Thermococcus_indicus_IOH1	IOH1	6	1	0	1	0	1	3	0	0	0	0	0	0
Thermococcus_kodakarensis_KOD1	KOD1	5	1	0	2	0	1	1	0	0	0	0	0	0
Thermococcus_litoralis_DSM_5473	DSM 5473	1	0	0	0	0	0	1	0	0	0	0	0	0
Thermococcus_nautili_30-1	‘30-1	7	0	0	3	0	3	1	0	0	0	0	0	0
Thermococcus_onnurineus_NA1	NA1	4	0	0	2	0	0	2	0	0	0	0	0	0
Thermococcus_pacificus_p-4	P-4	0	0	0	0	0	0	0	0	0	0	0	0	0
Thermococcus_paralvinellae_ES1	ES1	0	0	0	0	0	0	0	0	0	0	0	0	0
Thermococcus_peptonophilus_OG-1	OG-1	8	0	0	2	3	2	1	0	0	0	0	0	0
Thermococcus_piezophilus_CDGS	CDGS	3	0	0	1	0	0	2	0	0	0	0	0	0
Thermococcus_profundus_DT-5432	DT-5432	7	1	0	5	0	0	1	0	0	0	0	0	0
Thermococcus_radiotolerans_EJ2	EJ2	0	0	0	0	0	0	0	0	0	0	0	0	0
Thermococcus_sibiricus_MM_739	MM 739	0	0	0	0	0	0	0	0	0	0	0	0	0
Thermococcus_siculi_RG-20	RG-20	0	0	0	0	0	0	0	0	0	0	0	0	0
Thermococcus_sp._2319x1	2319x1	0	0	0	0	0	0	0	0	0	0	0	0	0
Thermococcus_sp._4557	4557	0	0	0	0	0	0	0	0	0	0	0	0	0
Thermococcus_sp._5-4	5-4	0	0	0	0	0	0	0	0	0	0	0	0	0
Thermococcus_sp._AM4	AM4	0	0	0	0	0	0	0	0	0	0	0	0	0
Thermococcus_sp._EXT12c	EXT12c	8	3	0	1	0	3	1	0	0	0	0	0	0
Thermococcus_sp._IRI35c	IRI35c	0	0	0	0	0	0	0	0	0	0	0	0	0
Thermococcus_sp._P6	P6	0	0	0	0	0	0	0	0	0	0	0	0	0
Thermococcus_sp._SY113	SY113	7	0	0	3	0	1	3	0	0	0	0	0	0
Thermococcus_thioreducens_OGL-20P	OGL-20P	0	0	0	0	0	0	0	0	0	0	0	0	0
Hadesarchaea_archaeon_MAG-18	MAG-18	0	0	0	0	0	0	0	0	0	0	0	0	0
Hadesarchaea_archaeon_CG08_land_8_20_14_0_20_51_8	CG08_land_8_20_14_0_20_51_8	0	0	0	0	0	0	0	0	0	0	0	0	0
Hadesarchaea_archaeon_DG-33	DG-33	0	0	0	0	0	0	0	0	0	0	0	0	0
Candidatus_Prometheoarchaeum_syntrophicum	MK-D1	0	0	0	0	0	0	0	1	0	0	0	0	0
Lokiarchaeum_sp_GC14_75	GC14_75	8	4	1	0	0	1	0	0	0	0	0	0	0
Candidatus_Lokiarchaeota_archaeon_bin132		0	0	0	0	0	0	0	0	0	0	0	0	0
Candidatus_Lokiarchaeota_archaeon_bin108		2	0	0	1	0	1	0	0	0	0	0	0	0
Candidatus_Lokiarchaeota_archaeon_CR_4		7	1	0	0	0	5	1	0	0	0	0	0	0
Candidatus_Helarchaeota_archaeon_CR_Bin_097		0	0	0	0	0	0	0	0	0	0	0	0	0
Candidatus_Helarchaeota_archaeon_CR_Bin_291		0	0	0	0	0	0	0	0	0	0	0	0	0
Aciduliprofundum_boonei_T469	T469	0	0	0	0	0	0	0	0	0	0	0	0	0
Aciduliprofundum_sp._MAR08_339	MAR08-339	0	0	0	0	0	0	0	0	0	0	0	0	0
Candidatus_Methanomassiliicoccus_intestinalis	MGYG-HGUT-02160	0	0	0	0	0	0	0	0	0	0	0	0	0
Candidatus_Methanomassiliicoccus_intestinalis_Issoire_Mx1	Issoire-Mx1	0	0	0	0	0	0	0	0	0	0	0	0	0
Methanomethylophilus_alvus_Mx_05	Mx-05	0	0	0	0	0	0	0	0	0	0	0	0	0
Candidatus_Methanomethylophilus_alvus_Mx1201	Mx1201	0	0	0	0	0	0	0	0	0	0	0	0	0
Candidatus_Methanoplasma_termitum_Mpt1	MpT1	0	0	0	0	0	0	0	0	0	0	0	0	0
Cuniculiplasma_divulgatum_PM4	PM4 (=JCM 30641; =VKM B-2940)	0	0	0	0	0	0	0	0	0	0	0	0	0
Cuniculiplasma_divulgatum_S5	S5(T) (=JCM 30642; =VKM B-2941)	0	0	0	0	0	0	0	0	0	0	0	0	0
Ferroplasma_acidarmanus_fer1	fer1	0	0	0	0	0	0	0	0	0	0	0	0	0
Ferroplasma_acidiphilum_Y	Y	0	0	0	0	0	0	0	0	0	0	0	0	0
methanogenic_archaeon_ISO4-H5	ISO4-H5	0	0	0	0	0	0	0	0	0	0	0	0	0
Methanomassiliicoccaceae_archaeon_DOK	DOK	0	0	0	0	0	0	0	0	0	0	0	0	0
Picrophilus_torridus_DSM_9790	DSM 9790	0	0	0	0	0	0	0	0	0	0	0	0	0
Thermoplasma_acidophilum_DSM_1728	DSM1728	0	0	0	0	0	0	0	0	0	0	0	0	0
Thermoplasma_volcanium_GSS1	GSS1	0	0	0	0	0	0	0	0	0	0	0	0	0
Thermoplasmatales_archaeon	BRNA1	0	0	0	0	0	0	0	0	0	0	0	0	0
Candidatus_Micrarchaeum_sp	A_DKE	0	0	0	0	0	0	0	0	0	0	0	0	0
Candidatus_Diapherotrites_archaeon	Fred_18-Q3-R57-64_BAT3C.431	0	0	0	0	0	0	0	0	0	0	0	0	0
Candidatus_Fermentimicrarchaeum_limneticum	Sv326	0	0	0	0	0	0	0	0	0	0	0	0	0
Candidatus_Mancarchaeum_acidiphilum_Mia14	Mia14	0	0	0	0	0	0	0	0	0	0	0	0	0
Candidatus_Diapherotrites_archaeon_RIFCSPLOWO2_01_FULL_43_13		0	0	0	0	0	0	0	0	0	0	0	0	0
Candidatus_Diapherotrites_archaeon_RIFCSPHIGHO2_01_FULL_GW2011_AR10_43_9		0	0	0	0	0	0	0	0	0	0	0	0	0
Candidatus_Pacearchaeota_archaeon_RIFCSPLOWO2_01_FULL_32_35		0	0	0	0	0	0	0	0	0	0	0	0	0
Candidatus_Pacearchaeota_archaeon_RIFCSPHIGHO2_01_FULL_34_23		0	0	0	0	0	0	0	0	0	0	0	0	0
Candidatus_Pacearchaeota_archaeon_RIFOXYC1_FULL_38_15		0	0	0	0	0	0	0	0	0	0	0	0	0
Candidatus_Woesearchaeota_archaeon_NC_groundwater_85_Ag_S-0.1um_31_13		0	0	0	0	0	0	0	0	0	0	0	0	0
Candidatus_Woesearchaeota_archaeon_bin1342		0	0	0	0	0	0	0	0	0	0	0	0	0
Candidatus_Woesearchaeota_archaeon_NC_groundwater_433_Ag_B-0.1um_44_11		0	0	0	0	0	0	0	0	0	0	0	0	0
Candidatus_Aenigmarchaeota_archaeon_NC_groundwater_134_Ag_S-0.1um_56_17		0	0	0	0	0	0	0	0	0	0	0	0	0
Candidatus_Aenigmarchaeota_archaeon_bin1329		0	0	0	0	0	0	0	0	0	0	0	0	0
Candidatus_Aenigmarchaeota_archaeon_bin1364		0	0	0	0	0	0	0	0	0	0	0	0	0
Candidatus_Aenigmarchaeota_archaeon_bin1228		0	0	0	0	0	0	0	0	0	0	0	0	0
Acidianus_ambivalens	LEI 10	3	0	0	1	0	0	0	0	0	2	0	0	0
Acidianus_brierleyi	DSM 1651	0	0	0	0	0	0	0	0	0	0	0	0	0
Acidianus_hospitalis_W1	W1	0	0	0	0	0	0	0	0	0	0	0	0	0
Acidianus_manzaensis	YN-25	0	0	0	0	0	0	0	0	0	0	0	0	0
Acidianus_sulfidivorans_JP7	JP7	0	0	0	0	0	0	0	0	0	0	0	0	0
Acidilobus_saccharovorans_345_15	345-15	0	0	0	0	0	0	0	0	0	0	0	0	0
Acidilobus_sp_7A	7A	0	0	0	0	0	0	0	0	0	0	0	0	0
Aeropyrum_camini_SY1	SY1	0	0	0	0	0	0	0	0	0	0	0	0	0
Aeropyrum_pernix_K1	K1	0	0	0	0	0	0	0	0	0	0	0	0	0
Caldisphaera_lagunensis_DSM_15908	DSM 15908	0	0	0	0	0	0	0	0	0	0	0	0	0
Caldivirga_maquilingensis_IC_167	IC-167	0	0	0	0	0	0	0	0	0	0	0	0	0
Candidatus_Caldarchaeum_subterraneum		0	0	0	0	0	0	0	0	0	0	0	0	0
Candidatus_Nitrosocaldus_cavascurensis	SCU2	3	0	0	1	0	0	0	0	0	2	0	0	0
Candidatus_Nitrosocaldus_islandicus	3F	3	0	0	1	0	0	0	0	0	2	0	0	0
Candidatus_Nitrosocosmicus_franklandus	NFRAN1	2	0	0	1	0	0	0	0	0	1	0	0	0
Candidatus_Nitrosocosmicus_hydrocola	G61	0	0	0	0	0	0	0	0	0	0	0	0	0
Candidatus_Nitrosocosmicus_oleophilus	MY3	0	0	0	0	0	0	0	0	0	0	0	0	0
Candidatus_Nitrosomarinus_catalina_SPOT01	SPOT01	0	0	0	0	0	0	0	0	0	0	0	0	0
Candidatus_Nitrosopelagicus_brevis_CN25	CN25	0	0	0	0	0	0	0	0	0	0	0	0	0
Candidatus_Nitrosopumilus_koreensis_AR1	AR1	0	0	0	0	0	0	0	0	0	0	0	0	0
Candidatus_Nitrosopumilus_sediminis_AR2	AR2	0	0	0	0	0	0	0	0	0	0	0	0	0
Candidatus_Nitrososphaera_evergladensis_SR1	SR1	2	0	0	1	0	0	0	0	0	1	0	0	0
Candidatus_Nitrososphaera_gargensis_Ga9.2	enrichment culture Ga9.2	2	0	0	0	0	0	1	0	0	1	0	0	0
Candidatus_Nitrosotalea_devanaterra		2	0	0	0	1	0	0	0	0	1	0	0	0
Candidatus_Nitrosotenuis_aquarius_AQ6F	AQ6F	3	1	0	1	0	0	0	0	0	1	0	0	0
Candidatus_Nitrosotenuis_cloacae_SAT1	SAT1	3	1	0	1	0	0	0	0	0	1	0	0	0
Candidatus_Nitrosotenuis_sp_DW1	DW1	3	1	0	1	0	0	0	0	0	1	0	0	0
Conexivisphaera_calida	NAS-02	0	0	0	0	0	0	0	0	0	0	0	0	0
Desulfurococcus_amylolyticus_DSM16532	DSM 16532	0	0	0	0	0	0	0	0	0	0	0	0	0
Desulfurococcus_mucosus_DSM2162	DSM 2162	0	0	0	0	0	0	0	0	0	0	0	0	0
Fervidicoccus_fontis_Kam940	Kam940	0	0	0	0	0	0	0	0	0	0	0	0	0
Hyperthermus_butylicus_DSM_5456	DSM 5456	0	0	0	0	0	0	0	0	0	0	0	0	0
Ignicoccus_hospitalis_KIN4I	KIN4/I	0	0	0	0	0	0	0	0	0	0	0	0	0
Ignicoccus_islandicus_DSM13165	DSM 13165	0	0	0	0	0	0	0	0	0	0	0	0	0
Ignisphaera_aggregans_DSM_17230	DSM 17230	0	0	0	0	0	0	0	0	0	0	0	0	0
Infirmifilum_lucidum_3507LT	3507LT	0	0	0	0	0	0	0	0	0	0	0	0	0
Infirmifilum_uzonense_1807-2	1807-2	0	0	0	0	0	0	0	0	0	0	0	0	0
Metallosphaera_cuprina_Ar-4	Ar-4	0	0	0	0	0	0	0	0	0	0	0	0	0
Metallosphaera_hakonensis_JCM_8857	HO1-1	0	0	0	0	0	0	0	0	0	0	0	0	0
Metallosphaera_prunae	Ron 12/II	0	0	0	0	0	0	0	0	0	0	0	0	0
Metallosphaera_sedula_ARS50-1	ARS50-1	0	0	0	0	0	0	0	0	0	0	0	0	0
Metallosphaera_tengchongensis	Ric-A	0	0	0	0	0	0	0	0	0	0	0	0	0
Nitrosarchaeum_sp_AC2	AC2	0	0	0	0	0	0	0	0	0	0	0	0	0
Nitrosopumilus_adriaticus_NF5	NF5	2	0	0	0	0	0	0	0	0	1	0	0	1
Nitrosopumilus_cobalaminigenes	HCA1	0	0	0	0	0	0	0	0	0	0	0	0	0
Nitrosopumilus_maritimus_SCM1	SCM1	0	0	0	0	0	0	0	0	0	0	0	0	0
Nitrosopumilus_oxyclinae_HCE1	HCE1	0	0	0	0	0	0	0	0	0	0	0	0	0
Nitrosopumilus_piranensis	D3C	0	0	0	0	0	0	0	0	0	0	0	0	0
Nitrosopumilus_sp_K4	K4	0	0	0	0	0	0	0	0	0	0	0	0	0
Nitrosopumilus_ureaphilus_PS0	PS0	0	0	0	0	0	0	0	0	0	0	0	0	0
Nitrososphaera_viennensis_EN76	EN76	0	0	0	0	0	0	0	0	0	0	0	0	0
Pyrobaculum_aerophilum_str_IM2	IM2	0	0	0	0	0	0	0	0	0	0	0	0	0
Pyrobaculum_arsenaticum_DSM_13514	DSM 13514	0	0	0	0	0	0	0	0	0	0	0	0	0
Pyrobaculum_calidifontis_JCM_11548	JCM 11548	0	0	0	0	0	0	0	0	0	0	0	0	0
Pyrobaculum_ferrireducens	1860	0	0	0	0	0	0	0	0	0	0	0	0	0
Pyrobaculum_islandicum_DSM_4184	DSM 4184	0	0	0	0	0	0	0	0	0	0	0	0	0
Pyrobaculum_neutrophilum_V24Sta	V24Sta	0	0	0	0	0	0	0	0	0	0	0	0	0
Pyrobaculum_oguniense_TE7	TE7	0	0	0	0	0	0	0	0	0	0	0	0	0
Pyrobaculum_sp_WP30	WP30	0	0	0	0	0	0	0	0	0	0	0	0	0
Pyrodictium_delaneyi_Su06	Su06	0	0	0	0	0	0	0	0	0	0	0	0	0
Pyrolobus_fumarii_1A	1A	0	0	0	0	0	0	0	0	0	0	0	0	0
Saccharolobus_shibatae_B12	B12	0	0	0	0	0	0	0	0	0	0	0	0	0
Saccharolobus_solfataricus	SULM	0	0	0	0	0	0	0	0	0	0	0	0	0
Staphylothermus_hellenicus_DSM_12710	DSM 12710	0	0	0	0	0	0	0	0	0	0	0	0	0
Staphylothermus_marinus_F1	F1	0	0	0	0	0	0	0	0	0	0	0	0	0
Stygiolobus_azoricus	FC6	0	0	0	0	0	0	0	0	0	0	0	0	0
Sulfodiicoccus_acidiphilus_HS-1	HS-1	0	0	0	0	0	0	0	0	0	0	0	0	0
Sulfolobus_acidocaldarius	DG1	0	0	0	0	0	0	0	0	0	0	0	0	0
Sulfolobus_islandicus_M_16_4	HVE10/4	0	0	0	0	0	0	0	0	0	0	0	0	0
Sulfolobus_sp_A20	A20	0	0	0	0	0	0	0	0	0	0	0	0	0
Sulfolobus_sp_E11-6	E11-6	0	0	0	0	0	0	0	0	0	0	0	0	0
Sulfolobus_sp_E5-1-F	E5-1-F	0	0	0	0	0	0	0	0	0	0	0	0	0
Sulfolobus_sp_S-194	S-194	0	0	0	0	0	0	0	0	0	0	0	0	0
Sulfuracidifex_tepidarius	IC-007	0	0	0	0	0	0	0	0	0	0	0	0	0
Sulfurisphaera_ohwakuensis	TA-1	0	0	0	0	0	0	0	0	0	0	0	0	0
Sulfurisphaera_tokodaii_str_7	7	0	0	0	0	0	0	0	0	0	0	0	0	0
Thermofilum_adornatus_1505	1505	0	0	0	0	0	0	0	0	0	0	0	0	0
Thermofilum_pendens_Hrk_5	Hrk 5	0	0	0	0	0	0	0	0	0	0	0	0	0
Thermogladius_calderae_1633	1633	0	0	0	0	0	0	0	0	0	0	0	0	0
Thermoproteus_tenax_Kra_1	Kra 1	0	0	0	0	0	0	0	0	0	0	0	0	0
Thermoproteus_uzoniensis_768-20	768-20	0	0	0	0	0	0	0	0	0	0	0	0	0
Thermosphaera_aggregans_DSM_11486	DSM 11486	0	0	0	0	0	0	0	0	0	0	0	0	0
Vulcanisaeta_distributa_DSM_14429	DSM 14429	0	0	0	0	0	0	0	0	0	0	0	0	0
Vulcanisaeta_moutnovskia_768-28	768-28	0	0	0	0	0	0	0	0	0	0	0	0	0
Candidatus_Methanomethyliales_bacterium_MAG-3		0	0	0	0	0	0	0	0	0	0	0	0	0
Candidatus_Methanomethylicus_mesodigestum		0	0	0	0	0	0	0	0	0	0	0	0	0
Candidatus_Methanosuratus_sp_MAG-2		2	0	0	0	1	0	1	0	0	0	0	0	0
Candidatus_Methanosuratus_sp_MAG-1		0	0	0	0	0	0	0	0	0	0	0	0	0
Candidatus_Bathyarchaeota_archaeon_M10_bin139		0	0	0	0	0	0	0	0	0	0	0	0	0
Candidatus_Bathyarchaeota_archaeon_bin106		0	0	0	0	0	0	0	0	0	0	0	0	0
Candidatus_Bathyarchaeota_archaeon_bin115		0	0	0	0	0	0	0	0	0	0	0	0	0
Candidatus_Bathyarchaeota_archaeon_BA1		0	0	0	0	0	0	0	0	0	0	0	0	0

## Sheet: Table S4
Table S4. Summary of chemoreceptor types in archaea genomes.
Organism Name	Strain	Organism Groups	Genbank	MiST_acession number	44H	44H	40H	40H	28H	28H
Candidatus Helarchaeota archaeon	CR_Bin_291	Archaea;Asgard group;Candidatus Helarchaeota	GCA_013375405.1	GCF_013375405.1	NA		NA		NA
Candidatus Helarchaeota archaeon	CR_Bin_097	Archaea;Asgard group;Candidatus Helarchaeota	GCA_013375455.1	GCF_013375455.1	NA		NA		NA
Lokiarchaeum sp. GC14_75	GC14_75	Archaea;Asgard group;Candidatus Lokiarchaeota	GCA_000986845.1	GCF_000986845.1	NA		NA		NA
Candidatus Lokiarchaeota archaeon CR_4	CR_4	Archaea;Asgard group;Candidatus Lokiarchaeota	GCA_001940655.1	GCF_001940655.1	NA		NA		NA
Candidatus Prometheoarchaeum syntrophicum	MK-D1	Archaea;Asgard group;Candidatus Lokiarchaeota	GCA_008000775.1	GCF_008000775.1	0		0		0
Candidatus Lokiarchaeota archaeon	bin132	Archaea;Asgard group;Candidatus Lokiarchaeota	GCA_020343655.1	GCF_020343655.1	NA		NA		NA
Candidatus Lokiarchaeota archaeon	bin108	Archaea;Asgard group;Candidatus Lokiarchaeota	GCA_020344955.1	GCF_020344955.1	NA		NA		NA
Aciduliprofundum boonei	T469	Archaea;Candidatus Thermoplasmatota;DHVE2 group	GCA_000025665.1	GCF_000025665.1	0		0		0
Aciduliprofundum sp. MAR08-339	MAR08-339	Archaea;Candidatus Thermoplasmatota;DHVE2 group	GCA_000327505.1	GCF_000327505.1	0		0		0
Picrophilus torridus	DSM 9790	Archaea;Candidatus Thermoplasmatota;Thermoplasmata	GCA_000008265.1	GCF_000008265.1	0		0		0
Thermoplasma volcanium	GSS1	Archaea;Candidatus Thermoplasmatota;Thermoplasmata	GCA_000011185.1	GCF_000011185.1	0		0		0
Ferroplasma acidarmanus	fer1	Archaea;Candidatus Thermoplasmatota;Thermoplasmata	GCA_000152265.2	GCF_000152265.2	0		0		0
Thermoplasma acidophilum	DSM1728	Archaea;Candidatus Thermoplasmatota;Thermoplasmata	GCA_000195915.1	GCF_000195915.1	0		0		0
Candidatus Methanomethylophilus alvus	Mx1201	Archaea;Candidatus Thermoplasmatota;Thermoplasmata	GCA_000300255.2	GCF_000300255.2	0		0		0
Thermoplasmatales archaeon	BRNA1	Archaea;Candidatus Thermoplasmatota;Thermoplasmata	GCA_000350305.1	GCF_000350305.1	0		0		0
Candidatus Methanomassiliicoccus intestinalis	Issoire-Mx1	Archaea;Candidatus Thermoplasmatota;Thermoplasmata	GCA_000404225.1	GCF_000404225.1	0		0		0
Candidatus Methanoplasma termitum	MpT1	Archaea;Candidatus Thermoplasmatota;Thermoplasmata	GCA_000800805.1	GCF_000800805.1	0		0		0
Methanogenic archaeon	ISO4-H5	Archaea;Candidatus Thermoplasmatota;Thermoplasmata	GCA_001560915.1	GCF_001560915.1	0		0		0
Ferroplasma acidiphilum	Y	Archaea;Candidatus Thermoplasmatota;Thermoplasmata	GCA_002078355.1	GCF_002078355.1	0		0		0
Candidatus Methanomethylophilus alvus	Mx-05	Archaea;Candidatus Thermoplasmatota;Thermoplasmata	GCA_003711245.1	GCF_003711245.1	NA		0		0
Methanomassiliicoccaceae archaeon	DOK	Archaea;Candidatus Thermoplasmatota;Thermoplasmata	GCA_009911715.1	GCF_009911715.1	0		0		0
Cuniculiplasma divulgatum	S5	Archaea;Candidatus Thermoplasmatota;Thermoplasmata	GCA_900083515.1	GCF_900083515.1	NA		0		0
Cuniculiplasma divulgatum	PM4	Archaea;Candidatus Thermoplasmatota;Thermoplasmata	GCA_900090055.1	GCF_900090055.1	0		0		0
Candidatus Methanomassiliicoccus intestinalis	MGYG-HGUT-02160	Archaea;Candidatus Thermoplasmatota;Thermoplasmata	GCA_902383905.1	GCF_902383905.1	NA		0		0
Candidatus Aenigmarchaeota archaeon	NC_groundwater_134_Ag_S-0.1um_56_17	Archaea;DPANN group;Candidatus Aenigmarchaeota	GCA_016432325.1	GCF_016432325.1	NA		0		0
Candidatus Aenigmarchaeota archaeon	bin1364	Archaea;DPANN group;Candidatus Aenigmarchaeota	GCA_020343575.1	GCF_020343575.1	NA		0		0
Candidatus Aenigmarchaeota archaeon	bin1329	Archaea;DPANN group;Candidatus Aenigmarchaeota	GCA_020343635.1	GCF_020343635.1	NA		0		0
Candidatus Aenigmarchaeota archaeon	bin1228	Archaea;DPANN group;Candidatus Aenigmarchaeota	GCA_020343735.1	GCF_020343735.1	NA		0		0
Candidatus Diapherotrites archaeon	Fred_18	Archaea;DPANN group;Candidatus Diapherotrites	GCA_016699555.1	GCF_016699555.1	NA		0		0
Candidatus Diapherotrites archaeon	RIFCSPLOWO2_01_FULL_43_13	Archaea;DPANN group;Candidatus Diapherotrites	GCA_018304485.1	GCF_018304485.1	NA		0		0
Candidatus Diapherotrites archaeon	RIFCSPHIGHO2_01_FULL_GW2011_AR10_43_9	Archaea;DPANN group;Candidatus Diapherotrites	GCA_018304495.1	GCF_018304495.1	NA		0		0
Candidatus Mancarchaeum acidiphilum	Mia14	Archaea;DPANN group;Candidatus Micrarchaeota	GCA_002214165.1	GCF_002214165.1	0		0		0
Candidatus Fermentimicrarchaeum limneticum	Sv326	Archaea;DPANN group;Candidatus Micrarchaeota	GCA_013426015.1	GCF_013426015.1	NA		0		0
Candidatus Micrarchaeum sp.	A_DKE	Archaea;DPANN group;Candidatus Micrarchaeota	GCA_016806735.1	GCF_016806735.1	NA		0		0
Candidatus Pacearchaeota archaeon	RIFCSPLOWO2_01_FULL_32_35	Archaea;DPANN group;Candidatus Pacearchaeota	GCA_018303855.1	GCF_018303855.1	NA		0		0
Candidatus Pacearchaeota archaeon	RIFCSPHIGHO2_01_FULL_34_23	Archaea;DPANN group;Candidatus Pacearchaeota	GCA_018303995.1	GCF_018303995.1	NA		0		0
Candidatus Pacearchaeota archaeon	RIFOXYC1_FULL_38_15	Archaea;DPANN group;Candidatus Pacearchaeota	GCA_018304025.1	GCF_018304025.1	NA		0		0
Candidatus Woesearchaeota archaeon	NC_groundwater_433_Ag_B-0.1um_44_11	Archaea;DPANN group;Candidatus Woesearchaeota	GCA_016188215.1	GCF_016188215.1	NA		0		0
Candidatus Woesearchaeota archaeon	NC_groundwater_85_Ag_S-0.1um_31_13	Archaea;DPANN group;Candidatus Woesearchaeota	GCA_016432305.1	GCF_016432305.1	NA		0		0
Candidatus Woesearchaeota archaeon	bin1342	Archaea;DPANN group;Candidatus Woesearchaeota	GCA_020343615.1	GCF_020343615.1	NA		0		0
Archaeoglobus fulgidus	DSM 4304	Archaea;Euryarchaeota;Archaeoglobi	GCA_000008665.1	GCF_000008665.1	2	WP_010878545.1;WP_010878534.1	0		0		10
Archaeoglobus profundus	DSM 5631	Archaea;Euryarchaeota;Archaeoglobi	GCA_000025285.1	GCF_000025285.1	3	WP_012940485.1;WP_012940764.1;WP_012940752.1	0		0
Ferroglobus placidus	DSM 10642	Archaea;Euryarchaeota;Archaeoglobi	GCA_000025505.1	GCF_000025505.1	2	WP_012966466.1;WP_012965582.1	0		0
Archaeoglobus veneficus	SNP6	Archaea;Euryarchaeota;Archaeoglobi	GCA_000194625.1	GCF_000194625.1	2	WP_013684391.1;WP_013683054.1	0		0
Archaeoglobus sulfaticallidus	PM70-1	Archaea;Euryarchaeota;Archaeoglobi	GCA_000385565.1	GCF_000385565.1	0		0		0
Archaeoglobus fulgidus	DSM 8774	Archaea;Euryarchaeota;Archaeoglobi	GCA_000734035.1	GCF_000734035.1	1	WP_010878534.1	0		0
Geoglobus ahangari	234	Archaea;Euryarchaeota;Archaeoglobi	GCA_001006045.1	GCF_001006045.1	0		0		0
Hadesarchaea archaeon	DG-33	Archaea;Euryarchaeota;Hadesarchaea	GCA_001515185.1	GCF_001515185.1	NA		NA		NA
Hadesarchaea archaeon	CG08	Archaea;Euryarchaeota;Hadesarchaea	GCA_002779005.1	GCF_002779005.1	NA		NA		NA
Hadesarchaea archaeon	MAG-18	Archaea;Euryarchaeota;Hadesarchaea	GCA_014361095.1	GCF_014361095.1	NA		NA		NA
Methanococcus voltae	A3	Archaea;Euryarchaeota;Methanomada group	GCA_000006175.1	GCF_000006175.1	4	WP_013180876.1 WP_013180336.1 WP_013180057.1 WP_013180051.1	0		0
Methanothermobacter thermautotrophicus	Delta H	Archaea;Euryarchaeota;Methanomada group	GCA_000008645.1	GCF_000008645.1	0		0		0
Methanococcus maripaludis	S2	Archaea;Euryarchaeota;Methanomada group	GCA_000011585.1	GCF_000011585.1	4	WP_048064085.1 WP_048064075.1 WP_011170431.1 WP_011170357.1	0		0
Methanosphaera stadtmanae	DSM 3091	Archaea;Euryarchaeota;Methanomada group	GCA_000012545.1	GCF_000012545.1	0		0		0
Methanococcus maripaludis	C5	Archaea;Euryarchaeota;Methanomada group	GCA_000016125.1	GCF_000016125.1	4	WP_011869288.1 WP_011869045.1 WP_011868604.1 WP_011868500.1	0		0
Methanobrevibacter smithii	ATCC 35061	Archaea;Euryarchaeota;Methanomada group	GCA_000016525.1	GCF_000016525.1	0		0		0
Methanococcus vannielii	SB	Archaea;Euryarchaeota;Methanomada group	GCA_000017165.1	GCF_000017165.1	4	WP_012066212.1 WP_012065911.1 WP_011972035.1 WP_011971952.1	0		0
Methanococcus aeolicus	Nankai-3	Archaea;Euryarchaeota;Methanomada group	GCA_000017185.1	GCF_000017185.1	0		0		0
Methanococcus maripaludis	C7	Archaea;Euryarchaeota;Methanomada group	GCA_000017225.1	GCF_000017225.1	6	WP_012068296.1 WP_012068278.1 WP_011977460.1 WP_012067941.1 WP_012067940.1 WP_011976583.1	0		0
Methanococcus maripaludis	C6	Archaea;Euryarchaeota;Methanomada group	GCA_000018485.1	GCF_000018485.1	5	WP_012194453.1 WP_052290601.1 WP_012193282.1 WP_012193185.1 WP_012192945.1	0		0
Methanocaldococcus fervens	AG86	Archaea;Euryarchaeota;Methanomada group	GCA_000023985.1	GCF_000023985.1	3	WP_015791659.1 WP_015791308.1 WP_012794889.1	0		0
Methanobrevibacter ruminantium	M1	Archaea;Euryarchaeota;Methanomada group	GCA_000024185.1	GCF_000024185.1	0		0		0
Methanocaldococcus vulcanius	M7	Archaea;Euryarchaeota;Methanomada group	GCA_000024625.1	GCF_000024625.1	3	WP_015733567.1 WP_015733502.1 WP_012819666.1	0		0
Methanocaldococcus sp. FS406-22	FS406-22	Archaea;Euryarchaeota;Methanomada group	GCA_000025525.1	GCF_000025525.1	0		0		0
Methanocaldococcus jannaschii	DSM 2661	Archaea;Euryarchaeota;Methanomada group	GCA_000091665.1	GCF_000091665.1	0		0		0
Methanocaldococcus infernus	ME	Archaea;Euryarchaeota;Methanomada group	GCA_000092305.1	GCF_000092305.1	6	WP_013100756.1 WP_013099881.1 WP_013100221.1 WP_013099524.1 WP_013099464.1 WP_013099647.1	0		0
Methanothermobacter marburgensis	Marburg	Archaea;Euryarchaeota;Methanomada group	GCA_000145295.1	GCF_000145295.1	0		0		0
Methanothermus fervidus	DSM 2088	Archaea;Euryarchaeota;Methanomada group	GCA_000166095.1	GCF_000166095.1	0		0		0
Methanothermococcus okinawensis	IH1	Archaea;Euryarchaeota;Methanomada group	GCA_000179575.2	GCF_000179575.2	2	WP_013867564.1 WP_013867563.1	0		0
Methanobacterium lacus	AL-21	Archaea;Euryarchaeota;Methanomada group	GCA_000191585.1	GCF_000191585.1	0		0		0
Methanotorris igneus	Kol 5	Archaea;Euryarchaeota;Methanomada group	GCA_000214415.1	GCF_000214415.1	0		0		0
Methanobacterium paludis	SWAN1	Archaea;Euryarchaeota;Methanomada group	GCA_000214725.1	GCF_000214725.1	0		0		0
Methanococcus maripaludis	X1	Archaea;Euryarchaeota;Methanomada group	GCA_000220645.1	GCF_000220645.1	2	WP_013999372.1 WP_013998829.1	0		0
Methanobrevibacter sp. AbM4	AbM4	Archaea;Euryarchaeota;Methanomada group	GCA_000404165.1	GCF_000404165.1	0		0		0
Methanobacterium sp. MB1	MB1	Archaea;Euryarchaeota;Methanomada group	GCA_000499765.1	GCF_000499765.1	0		0		0
Methanocaldococcus bathoardescens	JH146	Archaea;Euryarchaeota;Methanomada group	GCA_000739065.1	GCF_000739065.1	4	WP_048202432.1 WP_048202627.1 WP_048201931.1 WP_081874472.1	0		0
Methanobacterium formicicum	BRM9	Archaea;Euryarchaeota;Methanomada group	GCA_000762265.1	GCF_000762265.1	0		0		0
Methanococcus maripaludis	KA1	Archaea;Euryarchaeota;Methanomada group	GCA_000828535.1	GCF_000828535.1	NA		NA		NA
Methanococcus maripaludis	OS7	Archaea;Euryarchaeota;Methanomada group	GCA_000828555.1	GCF_000828555.1	NA		NA		NA
Methanothermobacter sp. CaT2	CaT2	Archaea;Euryarchaeota;Methanomada group	GCA_000828575.1	GCF_000828575.1	0		0		0
Methanobacterium formicicum		Archaea;Euryarchaeota;Methanomada group	GCA_000953115.1	GCF_000953115.1	0		0		0
Methanobacterium formicicum	Mb9	Archaea;Euryarchaeota;Methanomada group	GCA_001458655.1	GCF_001458655.1	0		0		0
Methanobrevibacter millerae	SM9	Archaea;Euryarchaeota;Methanomada group	GCA_001477655.1	GCF_001477655.1	0		0		0
Methanobrevibacter sp. YE315	YE315	Archaea;Euryarchaeota;Methanomada group	GCA_001548675.1	GCF_001548675.1	0		0		0
Methanobrevibacter olleyae	YLM1	Archaea;Euryarchaeota;Methanomada group	GCA_001563245.1	GCF_001563245.1	0		0		0
Methanothermobacter sp. EMTCatA1	EMTCatA1	Archaea;Euryarchaeota;Methanomada group	GCA_002356395.1	GCF_002356395.1	NA		NA		NA
Methanobrevibacter smithii	KB11	Archaea;Euryarchaeota;Methanomada group	GCA_002813085.1	GCF_002813085.1	0		0		0
Methanobacterium subterraneum	MO-MB1	Archaea;Euryarchaeota;Methanomada group	GCA_002813655.1	GCF_002813655.1	0		0		0
Methanobacterium sp. MZ-A1	MZ-A1	Archaea;Euryarchaeota;Methanomada group	GCA_002813675.1	GCF_002813675.1	0		0		0
Methanobacterium subterraneum	A8p	Archaea;Euryarchaeota;Methanomada group	GCA_002813695.1	GCF_002813695.1	0		0		0
Methanococcus maripaludis	DSM 2067	Archaea;Euryarchaeota;Methanomada group	GCA_002945325.1	GCF_002945325.1	3	WP_104837639.1 WP_104837568.1 WP_104837165.1	0		0
Methanococcus maripaludis	OS7mut1	Archaea;Euryarchaeota;Methanomada group	GCA_003052125.1	GCF_003052125.1	NA		NA		NA
Methanosphaera sp. BMS	BMS	Archaea;Euryarchaeota;Methanomada group	GCA_003268005.1	GCF_003268005.1	0		0		0
Methanofervidicoccus sp. A16	A16	Archaea;Euryarchaeota;Methanomada group	GCA_003351865.1	GCF_003351865.1	NA		NA		NA
Methanobacterium sp. BRmetb2	BRmetb2	Archaea;Euryarchaeota;Methanomada group	GCA_003491285.1	GCF_003491285.1	NA		NA		NA
Methanobacterium sp. BAmetb5	BAmetb5	Archaea;Euryarchaeota;Methanomada group	GCA_003491305.1	GCF_003491305.1	NA		NA		NA
Methanothermobacter sp. MT-2	MT-2	Archaea;Euryarchaeota;Methanomada group	GCA_003584625.1	GCF_003584625.1	NA		NA		NA
Methanothermobacter sp. KEPCO-1	KEPCO-1	Archaea;Euryarchaeota;Methanomada group	GCA_008033705.1	GCF_008033705.1	NA		NA		NA
Methanothermobacter sp. THM-1	THM-1	Archaea;Euryarchaeota;Methanomada group	GCA_009914355.1	GCF_009914355.1	NA		NA		NA
Methanothermobacter sp. THM-2	THM-2	Archaea;Euryarchaeota;Methanomada group	GCA_009917665.1	GCF_009917665.1	NA		NA		NA
Methanobacterium sp. MethCAN	MethCAN	Archaea;Euryarchaeota;Methanomada group	GCA_018141185.1	GCF_018141185.1	NA		NA		NA
Methanobacterium congolense	Buetzberg	Archaea;Euryarchaeota;Methanomada group	GCA_900095295.1	GCF_900095295.1	0		0		0
Methanothermobacter wolfeii	SIV6	Archaea;Euryarchaeota;Methanomada group	GCA_900095815.1	GCF_900095815.1	0		0		0
Methanosphaera stadtmanae	MGYG-HGUT-02164	Archaea;Euryarchaeota;Methanomada group	GCA_902384015.1	GCF_902384015.1	0		0		0
Methanocaldococcus sp. SG1	SG1	Archaea;Euryarchaeota;Methanomada group	GCA_902827205.1	GCF_902827205.1	NA		NA		NA
Methanopyrus kandleri	AV19	Archaea;Euryarchaeota;Methanopyri	GCA_000007185.1	GCF_000007185.1	0		0		0
Methanopyrus sp. SNP6	SNP6	Archaea;Euryarchaeota;Methanopyri	GCA_002201895.1	GCF_002201895.1	NA		NA		NA
Methanopyrus sp. KOL6	KOL6	Archaea;Euryarchaeota;Methanopyri	GCA_002201915.1	GCF_002201915.1	0		0		0
Halobacterium salinarum	NRC-1	Archaea;Euryarchaeota;Stenosarchaea group	GCA_000006805.1	GCF_000006805.1	17	WP_012289396.1 WP_010903109.1 WP_010903098.1 WP_010903048.1 WP_010903014.1 WP_010903287.1 WP_010903284.1 WP_010903283.1 WP_010903266.1 WP_010903210.1 WP_010902723.1 WP_010902678.1 WP_012289195.1 WP_010902217.1 WP_012289229.1 WP_010902562.1 WP_010902553.1	0		0
Methanosarcina acetivorans	C2A	Archaea;Euryarchaeota;Stenosarchaea group	GCA_000007345.1	GCF_000007345.1	2	WP_048065598.1 WP_048066043.1	0		0
Methanocella paludicola	SANAE	Archaea;Euryarchaeota;Stenosarchaea group	GCA_000011005.1	GCF_000011005.1	0		0		0
Haloarcula marismortui	ATCC 43049	Archaea;Euryarchaeota;Stenosarchaea group	GCA_000011085.1	GCF_000011085.1	16	WP_011222563.1 WP_011224412.1 WP_049939098.1 WP_011224391.1 WP_049939029.1 WP_011224334.1 WP_011224223.1 WP_004958436.1 WP_011224261.1 WP_011223084.1 WP_004962182.1 WP_011222874.1 WP_011223353.1 WP_049938840.1 WP_011223179.1 WP_049939125.1	1	WP_011223818.1	0
Methanospirillum hungatei	JF-1	Archaea;Euryarchaeota;Stenosarchaea group	GCA_000013445.1	GCF_000013445.1	26	WP_083758516.1 WP_011449889.1 WP_011449621.1 WP_011449915.1 WP_011449507.1 WP_083758439.1 WP_011448637.1 WP_011449035.1 WP_011448929.1 WP_011448826.1 WP_011448426.1 WP_011448416.1 WP_011448412.1 WP_011448373.1 WP_011448201.1 WP_011449001.1 WP_011447980.1 WP_083758385.1 WP_011447544.1 WP_011447418.1 WP_011447412.1 WP_011447396.1 WP_011447718.1 WP_011447092.1 WP_083758362.1 WP_011447086.1	1	WP_011448019.1	0
Methanococcoides burtonii	DSM 6242	Archaea;Euryarchaeota;Stenosarchaea group	GCA_000013725.1	GCF_000013725.1	1	WP_011498513.1	0		0
Methanothrix thermoacetophila	PT	Archaea;Euryarchaeota;Stenosarchaea group	GCA_000014945.1	GCF_000014945.1	NA		NA		NA
Methanocorpusculum labreanum	Z	Archaea;Euryarchaeota;Stenosarchaea group	GCA_000015765.1	GCF_000015765.1	0		0		0
Methanoculleus marisnigri	JR1	Archaea;Euryarchaeota;Stenosarchaea group	GCA_000015825.1	GCF_000015825.1	1	WP_011844383.1	1	WP_011843094.1	0
Methanoregula boonei	6A8	Archaea;Euryarchaeota;Stenosarchaea group	GCA_000017625.1	GCF_000017625.1	4	WP_012107140.1 WP_012107138.1 WP_012106797.1 WP_012106644.1	0		0
Methanosphaerula palustris	E1-9c	Archaea;Euryarchaeota;Stenosarchaea group	GCA_000021965.1	GCF_000021965.1	11	WP_012618879.1 WP_012619220.1 WP_095206388.1 WP_052292234.1 WP_012618334.1 WP_012618401.1 WP_012618398.1 WP_012618395.1 WP_083766993.1 WP_083766992.1 WP_012617733.1	1	WP_012617980.1	0
Halorubrum lacusprofundi	ATCC 49239	Archaea;Euryarchaeota;Stenosarchaea group	GCA_000022205.1	GCF_000022205.1	7	WP_079892147.1 WP_049933611.1 WP_049933708.1 WP_049933583.1 WP_015910569.1 WP_015909773.1 WP_012659334.1	0		0
Halorhabdus utahensis	DSM 12940	Archaea;Euryarchaeota;Stenosarchaea group	GCA_000023945.1	GCF_000023945.1	6	WP_015790115.1 WP_079891729.1 WP_015789010.1 WP_015789233.1 WP_015788937.1 WP_012795511.1	0		0
Halomicrobium mukohataei	DSM 12286	Archaea;Euryarchaeota;Stenosarchaea group	GCA_000023965.1	GCF_000023965.1	16	WP_012807541.1 WP_015763629.1 WP_015764059.1 WP_015763978.1 WP_015763465.1 WP_015764092.1 WP_015762711.1 WP_049940832.1 WP_015763376.1 WP_049940815.1 WP_049940780.1 WP_015762593.1 WP_015762060.1 WP_015761991.1 WP_012807810.1 WP_012807789.1	0		0
Haloterrigena turkmenica	DSM 5511	Archaea;Euryarchaeota;Stenosarchaea group	GCA_000025325.1	GCF_000025325.1	5	WP_012945481.1 WP_012944773.1 WP_012944455.1 WP_012944429.1 WP_012941533.1	0		0
Natrialba magadii	ATCC 43099	Archaea;Euryarchaeota;Stenosarchaea group	GCA_000025625.1	GCF_000025625.1	11	WP_004266943.1 WP_004267168.1 WP_004267170.1 WP_004267172.1 WP_004215895.1 WP_004215133.1 WP_004217385.1 WP_004268064.1 WP_012996489.1 WP_004216727.1 WP_004214045.1	1	WP_004214368.1	0
Haloferax volcanii	DS2	Archaea;Euryarchaeota;Stenosarchaea group	GCA_000025685.1	GCF_000025685.1	12	WP_004044919.1 WP_004042376.1 WP_004042109.1 WP_004042106.1 WP_004041880.1 WP_004043451.1 WP_004041660.1 WP_004043975.1 WP_004044376.1 WP_004044377.1 WP_004043811.1 WP_004044504.1	0		0
Methanohalophilus mahii	DSM 5219	Archaea;Euryarchaeota;Stenosarchaea group	GCA_000025865.1	GCF_000025865.1	0		0		0
Natronomonas pharaonis	DSM 2160	Archaea;Euryarchaeota;Stenosarchaea group	GCA_000026045.1	GCF_000026045.1	18	WP_011324445.1 WP_049939883.1 WP_011323398.1 WP_011323319.1 WP_011323162.1 WP_011323529.1 WP_011323096.1 WP_083761665.1 WP_011323280.1 WP_011323274.1 WP_011322602.1 WP_011322584.1 WP_011322547.1 WP_011322546.1 WP_011323021.1 WP_011322469.1 WP_011322653.1 WP_011321760.1	0		0
Methanocella arvoryzae	MRE50	Archaea;Euryarchaeota;Stenosarchaea group	GCA_000063445.1	GCF_000063445.1	2	WP_081477344.1 WP_012035676.1	0		1	WP_081477292.1
Methanolacinia petrolearia	DSM 11571	Archaea;Euryarchaeota;Stenosarchaea group	GCA_000147875.1	GCF_000147875.1	10	WP_013330663.1 WP_013330625.1 WP_013329736.1 WP_013329586.1 WP_013329553.1 WP_013329551.1 WP_013328482.1 WP_013328283.1 WP_013328100.1 WP_013328036.1	0		0
Methanohalobium evestigatum	Z-7303	Archaea;Euryarchaeota;Stenosarchaea group	GCA_000196655.1	GCF_000196655.1	2	WP_013194329.1 WP_083810091.1	0		0
Halalkalicoccus jeotgali	B3	Archaea;Euryarchaeota;Stenosarchaea group	GCA_000196895.1	GCF_000196895.1	3	WP_008413843.1 WP_008417591.1 WP_008415027.1	0		0
Methanothrix soehngenii	GP6	Archaea;Euryarchaeota;Stenosarchaea group	GCA_000204415.1	GCF_000204415.1	0		0		0
Halopiger xanaduensis	SH-6	Archaea;Euryarchaeota;Stenosarchaea group	GCA_000217715.1	GCF_000217715.1	17	WP_013875794.1 WP_013875758.1 WP_013881381.1 WP_013880889.1 WP_013881100.1 WP_013881009.1 WP_013881007.1 WP_013879957.1 WP_013879621.1 WP_013879220.1 WP_013879179.1 WP_013879146.1 WP_013878757.1 WP_013878691.1 WP_013879337.1 WP_013878235.1 WP_013878229.1	0		0
Methanosalsum zhilinae	DSM 4017	Archaea;Euryarchaeota;Stenosarchaea group	GCA_000217995.1	GCF_000217995.1	1	WP_013897879.1	0		0
Haloarcula hispanica	ATCC 33960	Archaea;Euryarchaeota;Stenosarchaea group	GCA_000223905.1	GCF_000223905.1	14	WP_014041643.1 WP_044952059.1 WP_014041490.1 WP_014041260.1 WP_014041100.1 WP_023843385.1 WP_014040430.1 WP_014040210.1 WP_014040134.1 WP_014040102.1 WP_014039850.1 WP_044951712.1 WP_014039078.1 WP_044952122.1	1	WP_014040986.1	0
Halobiforma lacisalsi	AJ5	Archaea;Euryarchaeota;Stenosarchaea group	GCA_000226975.3	GCF_000226975.3	NA		NA		NA
Natronobacterium gregoryi	SP2	Archaea;Euryarchaeota;Stenosarchaea group	GCA_000230715.3	GCF_000230715.3	NA		NA		NA
Natrinema pellirubrum	DSM 15624	Archaea;Euryarchaeota;Stenosarchaea group	GCA_000230735.3	GCF_000230735.3	NA		NA		NA
Halobacterium sp. DL1	DL1	Archaea;Euryarchaeota;Stenosarchaea group	GCA_000230955.3	GCF_000230955.3	NA		NA		NA
Methanosaeta harundinacea	6Ac	Archaea;Euryarchaeota;Stenosarchaea group	GCA_000235565.1	GCF_000235565.1	0		0		0
Haloquadratum walsbyi	C23	Archaea;Euryarchaeota;Stenosarchaea group	GCA_000237865.1	GCF_000237865.1	0		0		0
Methanocella conradii	HZ254	Archaea;Euryarchaeota;Stenosarchaea group	GCA_000251105.1	GCF_000251105.1	0		0		0
Natrinema sp. J7-2	J7-2	Archaea;Euryarchaeota;Stenosarchaea group	GCA_000281695.1	GCF_000281695.1	4	WP_014864459.1 WP_014864717.1 WP_014864693.1 WP_014862712.1	0		0
Methanoculleus bourgensis	MS2T	Archaea;Euryarchaeota;Stenosarchaea group	GCA_000304355.2	GCF_000304355.2	1	WP_014867174.1	0		0
Methanolobus psychrophilus	R15	Archaea;Euryarchaeota;Stenosarchaea group	GCA_000306725.1	GCF_000306725.1	4	WP_015054882.1 WP_015053217.1 WP_015053584.1 WP_015052856.1	0		0
Methanoregula formicica	SMSP	Archaea;Euryarchaeota;Stenosarchaea group	GCA_000327485.1	GCF_000327485.1	5	WP_015286865.1 WP_015286233.1 WP_015285627.1 WP_015285625.1 WP_015286015.1	1	WP_015285868.1	0
Halovivax ruber XH-70	XH-70	Archaea;Euryarchaeota;Stenosarchaea group	GCA_000328525.1	GCF_000328525.1	5	WP_015301773.1 WP_015301107.1 WP_015300461.1 WP_148680633.1 WP_015299651.1	0		0
Methanomethylovorans hollandica	DSM 15978	Archaea;Euryarchaeota;Stenosarchaea group	GCA_000328665.1	GCF_000328665.1	1	WP_015324368.1	0		0
Natronococcus occultus	SP4	Archaea;Euryarchaeota;Stenosarchaea group	GCA_000328685.1	GCF_000328685.1	0		0		0
Halorhabdus tiamatea	SARL4B	Archaea;Euryarchaeota;Stenosarchaea group	GCA_000470655.1	GCF_000470655.1	6	WP_008523926.1 WP_049816593.1 WP_008527699.1 WP_008528328.1 WP_008523880.1 WP_008528186.1	0		0
Halostagnicola larsenii	XH-48	Archaea;Euryarchaeota;Stenosarchaea group	GCA_000517625.1	GCF_000517625.1	12	WP_084569126.1 WP_084569049.1 WP_084569072.1 WP_084569010.1 WP_049953424.1 WP_049953415.1 WP_049953413.1 WP_084568989.1 WP_049952079.1 WP_084568898.1 WP_049951872.1 WP_049951474.1	0		0
Natronomonas moolapensis	8.8.11	Archaea;Euryarchaeota;Stenosarchaea group	GCA_000591055.1	GCF_000591055.1	11	WP_015410468.1 WP_084260811.1 WP_015410221.1 WP_015409885.1 WP_015409863.1 WP_015409766.1 WP_015409070.1 WP_015408671.1 WP_015408661.1 WP_015409147.1 WP_015408511.1	0		0
Haloarcula sp. CBA1115	CBA1115	Archaea;Euryarchaeota;Stenosarchaea group	GCA_000827835.1	GCF_000827835.1	15	WP_050038108.1 WP_050037974.1 WP_050037882.1 WP_050037728.1 WP_050037655.1 WP_050038286.1 WP_050037815.1 WP_044952122.1 WP_050037317.1 WP_044952059.1 WP_050037160.1 WP_050037245.1 WP_050036955.1 WP_050038246.1 WP_014041260.1	1	WP_050036895.1	0
Methanosarcina vacuolata	Z-761	Archaea;Euryarchaeota;Stenosarchaea group	GCA_000969905.1	GCF_000969905.1	1	WP_048124365.1	0		0
Methanosarcina sp. Kolksee	Kolksee	Archaea;Euryarchaeota;Stenosarchaea group	GCA_000969945.1	GCF_000969945.1	1	WP_048158472.1	0		0
Methanosarcina barkeri	227	Archaea;Euryarchaeota;Stenosarchaea group	GCA_000970065.1	GCF_000970065.1	1	WP_048123680.1	0		0
Methanosarcina siciliae	C2J	Archaea;Euryarchaeota;Stenosarchaea group	GCA_000970145.1	GCF_000970145.1	2	WP_048186264.1 WP_048184022.1	0		0
Methanosarcina lacustris	Z-7289	Archaea;Euryarchaeota;Stenosarchaea group	GCA_000970265.1	GCF_000970265.1	1	WP_048129650.1	0		0
Methanosarcina horonobensis	HB-1	Archaea;Euryarchaeota;Stenosarchaea group	GCA_000970285.1	GCF_000970285.1	4	WP_048142891.1 WP_048142296.1 WP_048138128.1 WP_048138127.1	0		0
Methanococcoides methylutens	MM1	Archaea;Euryarchaeota;Stenosarchaea group	GCA_000970325.1	GCF_000970325.1	0		0		0
Haloferax gibbonsii	ARA6	Archaea;Euryarchaeota;Stenosarchaea group	GCA_001190965.1	GCF_001190965.1	12	WP_050460341.1 WP_004974085.1 WP_050459630.1 WP_050459502.1 WP_050459327.1 WP_050459519.1 WP_050459062.1 WP_050458901.1 WP_050458831.1 WP_050458641.1 WP_050458640.1 WP_050458570.1	0		0
Methanosarcina flavescens	E03.2	Archaea;Euryarchaeota;Stenosarchaea group	GCA_001304615.2	GCF_001304615.2	1	WP_054299039.1	0		0
Halanaeroarchaeum sulfurireducens	M27-SA2	Archaea;Euryarchaeota;Stenosarchaea group	GCA_001305655.1	GCF_001305655.1	5	WP_050048617.1 WP_054519639.1 WP_079978762.1 WP_050047963.1 WP_050047402.1	0		0
Halobacterium hubeiense	JI20-1	Archaea;Euryarchaeota;Stenosarchaea group	GCA_001488575.1	GCF_001488575.1	9	WP_059057474.1 WP_059057608.1 WP_059057570.1 WP_059057065.1 WP_059057253.1 WP_082687192.1 WP_059056577.1 WP_059056532.1 WP_082687150.1	0		0
Halodesulfurarchaeum formicicum	HSR6	Archaea;Euryarchaeota;Stenosarchaea group	GCA_001886955.1	GCF_001886955.1	5	WP_083426118.1 WP_071932736.1 WP_083426081.1 WP_070364404.1 WP_071932670.1	0		0
Methanohalophilus halophilus	Z-7982	Archaea;Euryarchaeota;Stenosarchaea group	GCA_001889405.1	GCF_001889405.1	0		0		0
Haloterrigena daqingensis	JX313	Archaea;Euryarchaeota;Stenosarchaea group	GCA_001971705.1	GCF_001971705.1	4	WP_076580055.1 WP_076583089.1 WP_076580335.1 WP_076579690.1	0		0
Halorientalis sp. IM1011	IM1011	Archaea;Euryarchaeota;Stenosarchaea group	GCA_001989615.1	GCF_001989615.1	10	WP_077208345.1 WP_077207271.1 WP_077207230.1 WP_077206687.1 WP_077206535.1 WP_077206530.1 WP_077206506.1 WP_077205707.1 WP_077204938.1 WP_077204912.1	0		0
Halolamina sp. CBA1230	CBA1230	Archaea;Euryarchaeota;Stenosarchaea group	GCA_002025255.2	GCF_002025255.2	NA		NA		NA
Natrarchaeobaculum aegyptiacum	JW	Archaea;Euryarchaeota;Stenosarchaea group	GCA_002156705.1	GCF_002156705.1	21	WP_086890258.1 WP_086889823.1 WP_086889831.1 WP_086889457.1 WP_086889222.1 WP_086888949.1 WP_086888908.1 WP_086888540.1 WP_086888506.1 WP_086888466.1 WP_086888433.1 WP_086888402.1 WP_086888376.1 WP_086888595.1 WP_086887820.1 WP_086887788.1 WP_086887740.1 WP_086887598.1 WP_086887160.1 WP_086887270.1 WP_086886770.1	0		0
Halopenitus persicus	CBA1233	Archaea;Euryarchaeota;Stenosarchaea group	GCA_002355635.1	GCF_002355635.1	0		0		0
Halorubrum trapanicum	CBA1232	Archaea;Euryarchaeota;Stenosarchaea group	GCA_002355655.1	GCF_002355655.1	8	WP_096396283.1 WP_096395399.1 WP_096394113.1 WP_096393897.1 WP_096394261.1 WP_096396162.1 WP_096393950.1 WP_096393167.1	0		0
Haloarcula taiwanensis	Taiwanensis	Archaea;Euryarchaeota;Stenosarchaea group	GCA_002844335.1	GCF_002844335.1	17	WP_101351852.1 WP_101351472.1 WP_101351470.1 WP_101351222.1 WP_101351172.1 WP_101350697.1 WP_101350933.1 WP_101350129.1 WP_101349860.1 WP_101349830.1 WP_101349749.1 WP_101349590.1 WP_101351427.1 WP_101351406.1 WP_101349252.1 WP_064288521.1 WP_101348839.1	0		0
Halalkaliarchaeum desulfuricum	AArc-Sl	Archaea;Euryarchaeota;Stenosarchaea group	GCA_002952775.1	GCF_002952775.1	1	WP_119819891.1	0		0
Haloarculaceae archaeon	HArcel1	Archaea;Euryarchaeota;Stenosarchaea group	GCA_003058365.1	GCF_003058365.1	8	WP_108383832.1 WP_108383755.1 WP_108382145.1 WP_108384158.1 WP_108381235.1 WP_108380690.1 WP_108382337.1 WP_108380981.1	0		0
Haloplanus rubicundus	CBA1113	Archaea;Euryarchaeota;Stenosarchaea group	GCA_003342695.1	GCF_003342695.1	9	WP_114586321.1 WP_114585967.1 WP_114585869.1 WP_114585138.1 WP_114584880.1 WP_114584780.1 WP_114584836.1 WP_114584428.1 WP_114587136.1	0		0
Natrarchaeobaculum sulfurireducens	AArc1	Archaea;Euryarchaeota;Stenosarchaea group	GCA_003430825.1	GCF_003430825.1	23	WP_117365609.1 WP_117365525.1 WP_117365524.1 WP_117365519.1 WP_117364910.1 WP_117364808.1 WP_117364582.1 WP_117365876.1 WP_117364714.1 WP_117364363.1 WP_117364101.1 WP_117364012.1 WP_117364078.1 WP_117363710.1 WP_161958286.1 WP_161958285.1 WP_117362956.1 WP_161958283.1 WP_117362808.1 WP_117363299.1 WP_117363259.1 WP_117363253.1 WP_117362683.1	0		0
Methanosarcina thermophila	MT-1	Archaea;Euryarchaeota;Stenosarchaea group	GCA_003584605.1	GCF_003584605.1	NA		NA		NA
Halarchaeum sp. CBA1220	CBA1220	Archaea;Euryarchaeota;Stenosarchaea group	GCA_003721175.2	GCF_003721175.2	NA		NA		NA
Haloplanus aerogenes	JCM 16430	Archaea;Euryarchaeota;Stenosarchaea group	GCA_003856835.1	GCF_003856835.1	11	WP_121921369.1 WP_121920183.1 WP_121919408.1 WP_121919174.1 WP_121920685.1 WP_121920017.1 WP_121922184.1 WP_121921448.1 WP_121921254.1 WP_121921265.1 WP_121919757.1	0		0
Halorussus sp. RC-68	RC-68	Archaea;Euryarchaeota;Stenosarchaea group	GCA_004087835.1	GCF_004087835.1	0		0		0
Halorubrum sp. BOL3-1	BOL3-1	Archaea;Euryarchaeota;Stenosarchaea group	GCA_004114375.1	GCF_004114375.1	NA		NA		NA
Halorubrum ezzemoulense	Fb21	Archaea;Euryarchaeota;Stenosarchaea group	GCA_004126515.1	GCF_004126515.1	13	WP_129452624.1 WP_094520273.1 WP_094520694.1 WP_089308518.1 WP_094521005.1 WP_049931706.1 WP_049930862.1 WP_049931314.1 WP_094520129.1 WP_099288919.1 WP_094520931.1 WP_129452294.1 WP_094520568.1	0		0
Haloterrigena jeotgali	A29	Archaea;Euryarchaeota;Stenosarchaea group	GCA_004799625.1	GCF_004799625.1	0		0		0
Natronorubrum bangense	JCM 10635	Archaea;Euryarchaeota;Stenosarchaea group	GCA_004799645.1	GCF_004799645.1	4	WP_006068064.1 WP_049889642.1 WP_006066259.1 WP_136350801.1	0		1	WP_006065574.1
Halapricum salinum	CBA1105	Archaea;Euryarchaeota;Stenosarchaea group	GCA_004799665.1	GCF_004799665.1	10	WP_161569360.1 WP_136342339.1 WP_049992397.1 WP_049994705.1 WP_049994197.1 WP_049994084.1 WP_049993592.1 WP_049993398.1 WP_136342252.1 WP_049993153.1	0		0
Halobellus limi	CGMCC 1.10331	Archaea;Euryarchaeota;Stenosarchaea group	GCA_004799685.1	GCF_004799685.1	6	WP_103992879.1 WP_103991886.1 WP_103991902.1 WP_103989927.1 WP_160113940.1 WP_103992058.1	0		0
Haloprofundus sp. MHR1	MHR1	Archaea;Euryarchaeota;Stenosarchaea group	GCA_005155585.1	GCF_005155585.1	NA		NA		NA
Haloferax mediterranei	ATCC 33500	Archaea;Euryarchaeota;Stenosarchaea group	GCA_005406325.1	GCF_005406325.1	12	WP_014732812.1 WP_014732501.1 WP_004060384.1 WP_004060395.1 WP_004056907.1 WP_004058070.1 WP_004057804.1 WP_004057805.1 WP_049917455.1 WP_004059505.1 WP_004059680.1 WP_004059580.1	0		0
Natrinema versiforme	BOL5-4	Archaea;Euryarchaeota;Stenosarchaea group	GCA_005576615.1	GCF_005576615.1	5	WP_138246500.1 WP_138243945.1 WP_138243523.1 WP_138243690.1 WP_138243658.1	0		0
Natrinema pallidum	BOL6-1	Archaea;Euryarchaeota;Stenosarchaea group	GCA_005890195.1	GCF_005890195.1	5	WP_138655179.1 WP_138653445.1 WP_138653033.1 WP_138653173.1 WP_006186151.1	0		0
Salarchaeum sp. JOR-1	JOR-1	Archaea;Euryarchaeota;Stenosarchaea group	GCA_007833275.1	GCF_007833275.1	NA		NA		NA
Halomicrobium sp. ZPS1	ZPS1	Archaea;Euryarchaeota;Stenosarchaea group	GCA_009217585.1	GCF_009217585.1	NA		NA		NA
Natronorubrum aibiense	‘ 7-3	Archaea;Euryarchaeota;Stenosarchaea group	GCA_009392895.1	GCF_009392895.1	4	WP_152940793.1 WP_152940465.1 WP_152943580.1 WP_152938889.1	0		0
Halomicrobium sp. LC1Hm	LC1Hm	Archaea;Euryarchaeota;Stenosarchaea group	GCA_009617995.1	GCF_009617995.1	NA		NA		NA
Halorhabdus sp. CBA1104	CBA1104	Archaea;Euryarchaeota;Stenosarchaea group	GCA_009690625.1	GCF_009690625.1	0		0		0
Haloplanus rallus	MBLA0036	Archaea;Euryarchaeota;Stenosarchaea group	GCA_009762275.1	GCF_009762275.1	13	WP_157690624.1 WP_157690618.1 WP_157691178.1 WP_157690288.1 WP_157689887.1 WP_157689819.1 WP_157689610.1 WP_157689537.1 WP_157689480.1 WP_157688156.1 WP_157688024.1 WP_157688259.1 WP_157687782.1	0		0
Halogeometricum borinquense	wsp4	Archaea;Euryarchaeota;Stenosarchaea group	GCA_010692885.1	GCF_010692885.1	NA		NA		NA
Haloferax alexandrinus	wsp1	Archaea;Euryarchaeota;Stenosarchaea group	GCA_010692905.1	GCF_010692905.1	13	WP_163489475.1 WP_163489431.1 WP_163489430.1 WP_004063082.1 WP_004062903.1 WP_163489102.1 WP_006600463.1 WP_163488622.1 WP_006601006.1 WP_004065900.1 WP_004065219.1 WP_163488535.1 WP_008605901.1	0		0
Methanosarcina mazei	zm-15	Archaea;Euryarchaeota;Stenosarchaea group	GCA_010706455.1	GCF_010706455.1	NA		NA		NA
Haloarcula sp. JP-L23	JP-L23	Archaea;Euryarchaeota;Stenosarchaea group	GCA_011602445.1	GCF_011602445.1	NA		NA		NA
Methanolobus zinderi	DSM 21339	Archaea;Euryarchaeota;Stenosarchaea group	GCA_013388255.1	GCF_013388255.1	3	WP_176965161.1 WP_176964227.1 WP_176964527.1	0		0
Natronomonas halophila	C90	Archaea;Euryarchaeota;Stenosarchaea group	GCA_013391085.1	GCF_013391085.1	NA		NA		NA
Natronomonas salina	YPL13	Archaea;Euryarchaeota;Stenosarchaea group	GCA_013391105.1	GCF_013391105.1	NA		NA		NA
Haloterrigena sp. YPL8	YPL8	Archaea;Euryarchaeota;Stenosarchaea group	GCA_013402815.1	GCF_013402815.1	0		0		0
Halosimplex rubrum	R27	Archaea;Euryarchaeota;Stenosarchaea group	GCA_013415885.1	GCF_013415885.1	14	WP_179909502.1 WP_179908824.1 WP_179909100.1 WP_179911924.1 WP_179908380.1 WP_179911593.1 WP_179907854.1 WP_179911414.1 WP_179911829.1 WP_179910624.1 WP_179911782.1 WP_179910453.1 WP_179910411.1 WP_179909997.1	0		0
Halosimplex pelagicum	R2	Archaea;Euryarchaeota;Stenosarchaea group	GCA_013415905.1	GCF_013415905.1	16	WP_179919683.1 WP_179919297.1 WP_179923094.1 WP_179918970.1 WP_179917882.1 WP_179917822.1 WP_179917631.1 WP_179918383.1 WP_179922503.1 WP_179922421.1 WP_179922988.1 WP_179920849.1 WP_179920568.1 WP_179920565.1 WP_179920556.1 WP_179920292.1	0		0
Halosimplex litoreum	YGH94	Archaea;Euryarchaeota;Stenosarchaea group	GCA_016065055.1	GCF_016065055.1	11	WP_198061565.1 WP_198061459.1 WP_198063889.1 WP_198060294.1 WP_198063683.1 WP_198063677.1 WP_198063658.1 WP_198062741.1 WP_198063795.1 WP_198062453.1 WP_198061881.1	0		0
Haloterrigena salifodinae	BOL5-1	Archaea;Euryarchaeota;Stenosarchaea group	GCA_016906025.1	GCF_016906025.1	0		0		0
Halobacterium sp. BOL4-2	BOL4-2	Archaea;Euryarchaeota;Stenosarchaea group	GCA_016917835.1	GCF_016917835.1	NA		NA		NA
Haloarculaceae archaeon	HSR-Bgl	Archaea;Euryarchaeota;Stenosarchaea group	GCA_017094445.1	GCF_017094445.1	NA		NA		NA
Haloarculaceae archaeon	HSR-Est	Archaea;Euryarchaeota;Stenosarchaea group	GCA_017094465.1	GCF_017094465.1	NA		NA		NA
Halobacteriales archaeon	AArc-S	Archaea;Euryarchaeota;Stenosarchaea group	GCA_017094485.1	GCF_017094485.1	NA		NA		NA
Haloarculaceae archaeon	HSR12-1	Archaea;Euryarchaeota;Stenosarchaea group	GCA_017094505.1	GCF_017094505.1	NA		NA		NA
Haloarculaceae archaeon	HSR12-2	Archaea;Euryarchaeota;Stenosarchaea group	GCA_017094525.1	GCF_017094525.1	NA		NA		NA
Haloterrigena longa	ABH32	Archaea;Euryarchaeota;Stenosarchaea group	GCA_017352095.1	GCF_017352095.1	0		0		0
Haloterrigena sp. KZCA68	KZCA68	Archaea;Euryarchaeota;Stenosarchaea group	GCA_017352155.1	GCF_017352155.1	0		0		0
Halovivax sp. KZCA124	KZCA124	Archaea;Euryarchaeota;Stenosarchaea group	GCA_017357405.1	GCF_017357405.1	0		0		0
Halorubrum sodomense	MBLA0099	Archaea;Euryarchaeota;Stenosarchaea group	GCA_018228765.1	GCF_018228765.1	0		0		0
Halorubrum sp. 2020YC2	2020YC2	Archaea;Euryarchaeota;Stenosarchaea group	GCA_018623055.1	GCF_018623055.1	NA		NA		NA
Candidatus Methanoperedenaceae archaeon	GB50	Archaea;Euryarchaeota;Stenosarchaea group	GCA_905171685.1	GCF_905171685.1	NA		NA		NA
Candidatus Methanoperedenaceae archaeon	GB37	Archaea;Euryarchaeota;Stenosarchaea group	GCA_905171695.1	GCF_905171695.1	NA		NA		NA
Thermococcus kodakarensis	KOD1	Archaea;Euryarchaeota;Thermococci	GCA_000009965.1	GCF_000009965.1	5	WP_011251097.1 WP_011250557.1 WP_011249589.1 WP_011249581.1 WP_083755794.1	0		0
Pyrococcus horikoshii	OT3	Archaea;Euryarchaeota;Thermococci	GCA_000011105.1	GCF_000011105.1	5	WP_048053527.1 WP_048053497.1 WP_010884598.1 WP_052265089.1 WP_010884553.1	0		0
Thermococcus onnurineus	NA1	Archaea;Euryarchaeota;Thermococci	GCA_000018365.1	GCF_000018365.1	4	WP_012572718.1 WP_012572162.1 WP_048055168.1 WP_012571670.1	0		0
Thermococcus gammatolerans	EJ3	Archaea;Euryarchaeota;Thermococci	GCA_000022365.1	GCF_000022365.1	0		0		0
Thermococcus sibiricus	MM 739	Archaea;Euryarchaeota;Thermococci	GCA_000022545.1	GCF_000022545.1	0		0		0
Thermococcus sp. AM4	AM4	Archaea;Euryarchaeota;Thermococci	GCA_000151205.2	GCF_000151205.2	0		0		0
Pyrococcus abyssi	GE5	Archaea;Euryarchaeota;Thermococci	GCA_000195935.2	GCF_000195935.2	5	WP_010868876.1 WP_048147095.1 WP_010868675.1 WP_010868667.1 WP_010867545.1	0		0
Pyrococcus sp. NA2	NA2	Archaea;Euryarchaeota;Thermococci	GCA_000211475.1	GCF_000211475.1	4	WP_013748600.1 WP_013748544.1 WP_013747919.1 WP_013748310.1	0		0
Pyrococcus yayanosii	CH1	Archaea;Euryarchaeota;Thermococci	GCA_000215995.1	GCF_000215995.1	5	WP_013906569.1 WP_013906300.1 WP_013906271.1 WP_013906263.1 WP_013905559.1	0		0
Thermococcus sp. 4557	4557	Archaea;Euryarchaeota;Thermococci	GCA_000221185.1	GCF_000221185.1	0		0		0
Thermococcus litoralis	DSM 5473	Archaea;Euryarchaeota;Thermococci	GCA_000246985.3	GCF_000246985.3	NA		NA		NA
Thermococcus cleftensis	CL1	Archaea;Euryarchaeota;Thermococci	GCA_000265525.1	GCF_000265525.1	0		0		0
Pyrococcus furiosus	COM1	Archaea;Euryarchaeota;Thermococci	GCA_000275605.1	GCF_000275605.1	0		0		0
Thermococcus paralvinellae	ES1	Archaea;Euryarchaeota;Thermococci	GCA_000517445.1	GCF_000517445.1	NA		NA		NA
Thermococcus nautili	‘30-1	Archaea;Euryarchaeota;Thermococci	GCA_000585495.1	GCF_000585495.1	7	WP_042692745.1 WP_042691604.1 WP_042690883.1 WP_042690872.1 WP_042689888.1 WP_042691133.1 WP_042691190.1	0		0
Palaeococcus pacificus	DY20341	Archaea;Euryarchaeota;Thermococci	GCA_000725425.1	GCF_000725425.1	2	WP_048164957.1 WP_048164881.1	0		0
Thermococcus eurythermalis	A501	Archaea;Euryarchaeota;Thermococci	GCA_000769655.1	GCF_000769655.1	7	WP_081947252.1 WP_050003231.1 WP_050002400.1 WP_050002355.1 WP_050002712.1 WP_050002082.1 WP_050003896.1	0		0
Thermococcus guaymasensis	DSM 11113	Archaea;Euryarchaeota;Thermococci	GCA_000816105.1	GCF_000816105.1	0		0		0
Thermococcus barophilus	CH5	Archaea;Euryarchaeota;Thermococci	GCA_001433455.1	GCF_001433455.1	5	WP_056934312.1 WP_056935015.1 WP_056934003.1 WP_056933480.1 WP_056934979.1	0		0
Thermococcus sp. 2319x1	2319x1	Archaea;Euryarchaeota;Thermococci	GCA_001484685.1	GCF_001484685.1	0		0		0
Pyrococcus kukulkanii	NCB100	Archaea;Euryarchaeota;Thermococci	GCA_001577775.1	GCF_001577775.1	5	WP_068323044.1 WP_068320340.1 WP_068320327.1 WP_068320554.1 WP_068320089.1	0		0
Thermococcus peptonophilus	OG-1	Archaea;Euryarchaeota;Thermococci	GCA_001592435.1	GCF_001592435.1	8	WP_062390254.1 WP_062389909.1 WP_062389849.1 WP_054841325.1 WP_062387876.1 WP_062388632.1 WP_062386643.1 WP_062386622.1	0		0
Thermococcus piezophilus	CDGS	Archaea;Euryarchaeota;Thermococci	GCA_001647085.1	GCF_001647085.1	3	WP_068664887.1 WP_068664275.1 WP_082871966.1	0		0
Thermococcus sp. 5-4	5-4	Archaea;Euryarchaeota;Thermococci	GCA_002197185.1	GCF_002197185.1	0		0		0
Thermococcus celer	Vu 13	Archaea;Euryarchaeota;Thermococci	GCA_002214365.1	GCF_002214365.1	0		0		0
Thermococcus gorgonarius	W-12	Archaea;Euryarchaeota;Thermococci	GCA_002214385.1	GCF_002214385.1	0		0		0
Thermococcus barossii	SHCK-94	Archaea;Euryarchaeota;Thermococci	GCA_002214465.1	GCF_002214465.1	0		0		0
Thermococcus pacificus	P-4	Archaea;Euryarchaeota;Thermococci	GCA_002214485.1	GCF_002214485.1	NA		NA		NA
Thermococcus siculi	RG-20	Archaea;Euryarchaeota;Thermococci	GCA_002214505.1	GCF_002214505.1	0		0		0
Thermococcus sp. P6	P6	Archaea;Euryarchaeota;Thermococci	GCA_002214525.1	GCF_002214525.1	0		0		0
Thermococcus thioreducens	OGL-20P	Archaea;Euryarchaeota;Thermococci	GCA_002214545.1	GCF_002214545.1	0		0		0
Thermococcus radiotolerans	EJ2	Archaea;Euryarchaeota;Thermococci	GCA_002214565.1	GCF_002214565.1	0		0		0
Thermococcus profundus	DT-5432	Archaea;Euryarchaeota;Thermococci	GCA_002214585.1	GCF_002214585.1	7	WP_088858612.1 WP_088858132.1 WP_088858125.1 WP_088857663.1 WP_088858060.1 WP_088858019.1 WP_088857179.1	0		0
Thermococcus chitonophagus	GC74	Archaea;Euryarchaeota;Thermococci	GCA_002214605.1	GCF_002214605.1	6	WP_068577862.1 WP_068579336.1 WP_068576561.1 WP_084448912.1 WP_068575718.1 WP_068576272.1	0		0
Thermococcus indicus	IOH1	Archaea;Euryarchaeota;Thermococci	GCA_006274605.1	GCF_006274605.1	NA		NA		NA
Thermococcus sp. SY113	SY113	Archaea;Euryarchaeota;Thermococci	GCA_008152015.1	GCF_008152015.1	NA		NA		NA
Thermococcus sp. EXT12c/(Thermococcus henrietii EXT12c)	EXT12c	Archaea;Euryarchaeota;Thermococci	GCA_900198835.1	GCF_900198835.1	8	WP_099212085.1 WP_099212071.1 WP_099210960.1 WP_099211118.1 WP_099209943.1 WP_099209548.1 WP_099209512.1 WP_099209152.1	0		0
Thermococcus sp. IRI35c/(Thermococcus camini IRI35C)	IRI35c	Archaea;Euryarchaeota;Thermococci	GCA_904067545.1	GCF_904067545.1	NA		NA		NA
Candidatus Bathyarchaeota archaeon BA1	BA1	Archaea;TACK group;Candidatus Bathyarchaeota	GCA_001399805.1	GCF_001399805.1	NA		NA		NA
Candidatus Bathyarchaeota archaeon	M10_bin139	Archaea;TACK group;Candidatus Bathyarchaeota	GCA_003601775.1	GCF_003601775.1	NA		NA		NA
Candidatus Bathyarchaeota archaeon	bin106	Archaea;TACK group;Candidatus Bathyarchaeota	GCA_020341775.1	GCF_020341775.1	NA		NA		NA
Candidatus Bathyarchaeota archaeon	bin115	Archaea;TACK group;Candidatus Bathyarchaeota	GCA_020344315.1	GCF_020344315.1	NA		NA		NA
Candidatus Methanomethylicus mesodigestum	SpSt-468	Archaea;TACK group;Candidatus Verstraetearchaeota	GCA_011329225.1	GCF_011329225.1	NA		NA		NA
Candidatus Methanosuratus sp.	MAG-1	Archaea;TACK group;Candidatus Verstraetearchaeota	GCA_014361425.1	GCF_014361425.1	NA		NA		NA
Candidatus Methanomethyliales bacterium	MAG-3	Archaea;TACK group;Candidatus Verstraetearchaeota	GCA_014361445.1	GCF_014361445.1	NA		NA		NA
Candidatus Methanosuratus sp.	MAG-2	Archaea;TACK group;Candidatus Verstraetearchaeota	GCA_014361455.1	GCF_014361455.1	NA		NA		NA
Pyrobaculum aerophilum	IM2	Archaea;TACK group;Crenarchaeota	GCA_000007225.1	GCF_000007225.1	0		0		0
Aeropyrum pernix	K1	Archaea;TACK group;Crenarchaeota	GCA_000011125.1	GCF_000011125.1	0		0		0
Sulfurisphaera tokodaii	7	Archaea;TACK group;Crenarchaeota	GCA_000011205.1	GCF_000011205.1	0		0		0
Hyperthermus butylicus	DSM 5456	Archaea;TACK group;Crenarchaeota	GCA_000015145.1	GCF_000015145.1	0		0		0
Pyrobaculum islandicum	DSM 4184	Archaea;TACK group;Crenarchaeota	GCA_000015205.1	GCF_000015205.1	0		0		0
Thermofilum pendens	Hrk 5	Archaea;TACK group;Crenarchaeota	GCA_000015225.1	GCF_000015225.1	0		0		0
Pyrobaculum calidifontis	JCM 11548	Archaea;TACK group;Crenarchaeota	GCA_000015805.1	GCF_000015805.1	0		0		0
Staphylothermus marinus	F1	Archaea;TACK group;Crenarchaeota	GCA_000015945.1	GCF_000015945.1	0		0		0
Pyrobaculum arsenaticum	DSM 13514	Archaea;TACK group;Crenarchaeota	GCA_000016385.1	GCF_000016385.1	0		0		0
Ignicoccus hospitalis	KIN4/I	Archaea;TACK group;Crenarchaeota	GCA_000017945.1	GCF_000017945.1	0		0		0
Caldivirga maquilingensis	IC-167	Archaea;TACK group;Crenarchaeota	GCA_000018305.1	GCF_000018305.1	0		0		0
Pyrobaculum neutrophilum	V24Sta	Archaea;TACK group;Crenarchaeota	GCA_000019805.1	GCF_000019805.1	0		0		0
Thermosphaera aggregans	DSM 11486	Archaea;TACK group;Crenarchaeota	GCA_000092185.1	GCF_000092185.1	0		0		0
Staphylothermus hellenicus	DSM 12710	Archaea;TACK group;Crenarchaeota	GCA_000092465.1	GCF_000092465.1	0		0		0
Acidilobus saccharovorans	345-15	Archaea;TACK group;Crenarchaeota	GCA_000144915.1	GCF_000144915.1	0		0		0
Ignisphaera aggregans	DSM 17230	Archaea;TACK group;Crenarchaeota	GCA_000145985.1	GCF_000145985.1	NA		NA		NA
Vulcanisaeta distributa	DSM 14429	Archaea;TACK group;Crenarchaeota	GCA_000148385.1	GCF_000148385.1	0		0		0
Desulfurococcus mucosus	DSM 2162	Archaea;TACK group;Crenarchaeota	GCA_000186365.1	GCF_000186365.1	0		0		0
Sulfolobus islandicus	HVE10/4	Archaea;TACK group;Crenarchaeota	GCA_000189575.1	GCF_000189575.1	NA		NA		NA
Vulcanisaeta moutnovskia	768-28	Archaea;TACK group;Crenarchaeota	GCA_000190315.1	GCF_000190315.1	0		0		0
Thermoproteus uzoniensis	768-20	Archaea;TACK group;Crenarchaeota	GCA_000193375.1	GCF_000193375.1	0		0		0
Metallosphaera cuprina	Ar-4	Archaea;TACK group;Crenarchaeota	GCA_000204925.1	GCF_000204925.1	0		0		0
Acidianus hospitalis W1	W1	Archaea;TACK group;Crenarchaeota	GCA_000213215.1	GCF_000213215.1	0		0		0
Pyrolobus fumarii	1A	Archaea;TACK group;Crenarchaeota	GCA_000223395.1	GCF_000223395.1	0		0		0
Desulfurococcus amylolyticus	DSM 16532	Archaea;TACK group;Crenarchaeota	GCA_000231015.3	GCF_000231015.3	NA		NA		NA
Pyrobaculum ferrireducens	1860	Archaea;TACK group;Crenarchaeota	GCA_000234805.1	GCF_000234805.1	0		0		0
Pyrobaculum oguniense	TE7	Archaea;TACK group;Crenarchaeota	GCA_000247545.1	GCF_000247545.1	NA		NA		NA
Thermoproteus tenax	Kra 1	Archaea;TACK group;Crenarchaeota	GCA_000253055.1	GCF_000253055.1	0		0		0
Fervidicoccus fontis	Kam940	Archaea;TACK group;Crenarchaeota	GCA_000258425.1	GCF_000258425.1	0		0		0
Thermogladius calderae	1633	Archaea;TACK group;Crenarchaeota	GCA_000264495.1	GCF_000264495.1	0		0		0
Caldisphaera lagunensis	DSM 15908	Archaea;TACK group;Crenarchaeota	GCA_000317795.1	GCF_000317795.1	0		0		0
Aeropyrum camini	SY1	Archaea;TACK group;Crenarchaeota	GCA_000591035.1	GCF_000591035.1	NA		NA		NA
Thermofilum adornatus	1505	Archaea;TACK group;Crenarchaeota	GCA_000813245.1	GCF_000813245.1	0		0		0
Infirmifilum uzonense	1807-2	Archaea;TACK group;Crenarchaeota	GCA_000993805.1	GCF_000993805.1	0		0		0
Pyrobaculum sp. WP30	WP30	Archaea;TACK group;Crenarchaeota	GCA_001189275.1	GCF_001189275.1	NA		NA		NA
Metallosphaera sedula	ARS50-1	Archaea;TACK group;Crenarchaeota	GCA_001266655.1	GCF_001266655.1	0		0		0
Pyrodictium delaneyi	Su06	Archaea;TACK group;Crenarchaeota	GCA_001412615.1	GCF_001412615.1	0		0		0
Ignicoccus islandicus	DSM 13165	Archaea;TACK group;Crenarchaeota	GCA_001481685.1	GCF_001481685.1	0		0		0
Sulfolobus sp. A20	A20	Archaea;TACK group;Crenarchaeota	GCA_001719125.1	GCF_001719125.1	0		0		0
Acidianus manzaensis	YN-25	Archaea;TACK group;Crenarchaeota	GCA_002116695.1	GCF_002116695.1	0		0		0
Sulfolobus acidocaldarius	DG1	Archaea;TACK group;Crenarchaeota	GCA_002215565.1	GCF_002215565.1	0		0		0
Metallosphaera hakonensis	HO1-1	Archaea;TACK group;Crenarchaeota	GCA_003201675.2	GCF_003201675.2	0		0		0
Acidianus sulfidivorans	JP7	Archaea;TACK group;Crenarchaeota	GCA_003201765.2	GCF_003201765.2	0		0		0
Acidianus brierleyi	DSM 1651	Archaea;TACK group;Crenarchaeota	GCA_003201835.2	GCF_003201835.2	0		0		0
Acidilobus sp. 7A	7A	Archaea;TACK group;Crenarchaeota	GCA_003431325.1	GCF_003431325.1	NA		NA		NA
Saccharolobus solfataricus	SULM	Archaea;TACK group;Crenarchaeota	GCA_003852155.1	GCF_003852155.1	0		0		0
Sulfodiicoccus acidiphilus	HS-1	Archaea;TACK group;Crenarchaeota	GCA_003967175.1	GCF_003967175.1	0		0		0
Metallosphaera prunae	Ron 12/II	Archaea;TACK group;Crenarchaeota	GCA_005222525.1	GCF_005222525.1	0		0		0
Sulfuracidifex tepidarius	IC-007	Archaea;TACK group;Crenarchaeota	GCA_008326385.1	GCF_008326385.1	0		0		0
Sulfolobus sp. E5-1-F	E5-1-F	Archaea;TACK group;Crenarchaeota	GCA_009601705.1	GCF_009601705.1	NA		NA		NA
Sulfolobus sp. E11-6	E11-6	Archaea;TACK group;Crenarchaeota	GCA_009602405.1	GCF_009602405.1	NA		NA		NA
Acidianus ambivalens	LEI 10	Archaea;TACK group;Crenarchaeota	GCA_009729015.1	GCF_009729015.1	0		0		0
Stygiolobus azoricus	FC6	Archaea;TACK group;Crenarchaeota	GCA_009729035.1	GCF_009729035.1	0		0		0
Sulfurisphaera ohwakuensis	TA-1	Archaea;TACK group;Crenarchaeota	GCA_009729055.1	GCF_009729055.1	0		0		0
Sulfolobus sp. S-194	S-194	Archaea;TACK group;Crenarchaeota	GCA_012222305.1	GCF_012222305.1	NA		NA		NA
Metallosphaera tengchongensis	Ric-A	Archaea;TACK group;Crenarchaeota	GCA_013343295.1	GCF_013343295.1	0		0		0
Infirmifilum lucidum	3507LT	Archaea;TACK group;Crenarchaeota	GCA_014876775.1	GCF_014876775.1	NA		NA		NA
Saccharolobus shibatae	B12	Archaea;TACK group;Crenarchaeota	GCA_019175345.1	GCF_019175345.1	NA		NA		NA
Nitrosopumilus maritimus	SCM1	Archaea;TACK group;Thaumarchaeota	GCA_000018465.1	GCF_000018465.1	0		0		0
Candidatus Caldarchaeum subterraneum		Archaea;TACK group;Thaumarchaeota	GCA_000270325.1	GCF_000270325.1	NA		NA		NA
Candidatus Nitrosopumilus koreensis	AR1	Archaea;TACK group;Thaumarchaeota	GCA_000299365.1	GCF_000299365.1	NA		NA		NA
Candidatus Nitrosopumilus sediminis	AR2	Archaea;TACK group;Thaumarchaeota	GCA_000299395.1	GCF_000299395.1	0		0		0
Candidatus Nitrososphaera gargensis	Ga9.2	Archaea;TACK group;Thaumarchaeota	GCA_000303155.1	GCF_000303155.1	NA		NA		NA
Nitrososphaera viennensis	EN76	Archaea;TACK group;Thaumarchaeota	GCA_000698785.1	GCF_000698785.1	1	WP_075054269.1	0		1	WP_075054271.1
Candidatus Nitrososphaera evergladensis	SR1	Archaea;TACK group;Thaumarchaeota	GCA_000730285.1	GCF_000730285.1	NA		NA		NA
Candidatus Nitrosocosmicus oleophilus	MY3	Archaea;TACK group;Thaumarchaeota	GCA_000802205.2	GCF_000802205.2	NA		NA		NA
Candidatus Nitrosopelagicus brevis	CN25	Archaea;TACK group;Thaumarchaeota	GCA_000812185.1	GCF_000812185.1	0		0		0
Nitrosopumilus piranensis	D3C	Archaea;TACK group;Thaumarchaeota	GCA_000875775.1	GCF_000875775.1	0		0		0
Candidatus Nitrosotenuis cloacae	SAT1	Archaea;TACK group;Thaumarchaeota	GCA_000955905.3	GCF_000955905.3	NA		NA		NA
Nitrosopumilus adriaticus	NF5	Archaea;TACK group;Thaumarchaeota	GCA_000956175.1	GCF_000956175.1	1	WP_048115876.1	0		1	WP_052661900.1
Candidatus Nitrosocosmicus hydrocola	G61	Archaea;TACK group;Thaumarchaeota	GCA_001870125.1	GCF_001870125.1	NA		NA		NA
Candidatus Nitrosomarinus catalina	SPOT01	Archaea;TACK group;Thaumarchaeota	GCA_002156965.1	GCF_002156965.1	0		0		0
Candidatus Nitrosotenuis aquarius	AQ6F	Archaea;TACK group;Thaumarchaeota	GCA_002787055.1	GCF_002787055.1	2	WP_100182480.1 WP_100181838.1	0		1	WP_100181841.1
Candidatus Nitrosocaldus islandicus	3F	Archaea;TACK group;Thaumarchaeota	GCA_002906215.1	GCF_002906215.1	1	WP_103286836.1	0	WP_103286875.1	1	WP_103286835.1
Conexivisphaera calida	NAS-02	Archaea;TACK group;Thaumarchaeota	GCA_013340765.1	GCF_013340765.1	0		0		0
Nitrosopumilus cobalaminigenes	HCA1	Archaea;TACK group;Thaumarchaeota	GCA_013407145.1	GCF_013407145.1	0		0		0
Nitrosopumilus oxyclinae	HCE1	Archaea;TACK group;Thaumarchaeota	GCA_013407165.1	GCF_013407165.1	0		0		0
Nitrosopumilus ureiphilus	PS0	Archaea;TACK group;Thaumarchaeota	GCA_013407185.1	GCF_013407185.1	1	WP_179370729.1	0		1	WP_179370710.1
Candidatus Nitrosotenuis sp. DW1	DW1	Archaea;TACK group;Thaumarchaeota	GCA_013407275.1	GCF_013407275.1	NA		NA		NA
Nitrosarchaeum sp. AC2	AC2	Archaea;TACK group;Thaumarchaeota	GCA_013407385.1	GCF_013407385.1	NA		NA		NA
Nitrosopumilus sp. K4	K4	Archaea;TACK group;Thaumarchaeota	GCA_018128925.1	GCF_018128925.1	NA		NA		NA
Candidatus Nitrosotalea devanaterra		Archaea;TACK group;Thaumarchaeota	GCA_900065925.1	GCF_900065925.1	NA		NA		NA
Candidatus Nitrosocaldus cavascurensis	SCU2	Archaea;TACK group;Thaumarchaeota	GCA_900248165.1	GCF_900248165.1	NA		NA		NA
Candidatus Nitrosocosmicus franklandus	NFRAN1	Archaea;TACK group;Thaumarchaeota	GCA_900696045.1	GCF_900696045.1	NA		NA		NA

## Sheet: Table  S5
Table S5. Domains identified in archaea chemoreceptors.
Organism Name	Strain	Extracytosolic	Cytoplasmic-N terminal	Cytoplasmic-C terminal	Acession number of protein containing UNLBD domain
Archaeoglobus fulgidus DSM 4304	DSM 4304	NA	PAS(PAC)*2	NA	NA
Archaeoglobus fulgidus DSM 8774	DSM 8774	NA	PAS(PAC)	NA	NA
Archaeoglobus profundus DSM 5631	DSM 5631	NA	PAS(PAC)	NA	NA
Archaeoglobus sulfaticallidus PM70-1	PM70-1	NA	NA	NA	NA
Archaeoglobus veneficus SNP6	SNP6	NA	4HB-PAS(PAC)	UNLBD,PAS(PAC)	WP_013684391.1
Ferroglobus placidus DSM 10642	DSM 10642	NA	PAS(PAC)	NA	NA
Geoglobus ahangari	234	NA	NA	NA	NA
Methanobacterium congolense	Buetzberg	NA	NA	NA	NA
Methanobacterium formicicum	Mb9	NA	NA	NA	NA
Methanobacterium formicicum	BRM9	NA	NA	NA	NA
Methanobacterium formicicum		NA	NA	NA	NA
Methanobacterium lacus	AL-21	NA	NA	NA	NA
Methanobacterium paludis	SWAN1	NA	NA	NA	NA
Methanobacterium sp. BAmetb5	BAmetb5	NA	NA	NA	NA
Methanobacterium sp. BRmetb2	BRmetb2	NA	NA	NA	NA
Methanobacterium sp. MB1		NA	NA	NA	NA
Methanobacterium sp. MethCAN	MethCAN	NA	NA	NA	NA
Methanobacterium sp. MZ-A1	MZ-A1	NA	NA	NA	NA
Methanobacterium subterraneum	MO-MB1	NA	NA	NA	NA
Methanobacterium subterraneum	A8p	NA	NA	NA	NA
Methanobrevibacter millerae	SM9	NA	NA	NA	NA
Methanobrevibacter olleyae	YLM1	NA	NA	NA	NA
Methanobrevibacter ruminantium M1	M1	NA	NA	NA	NA
Methanobrevibacter smithii	KB11	NA	NA	NA	NA
Methanobrevibacter smithii ATCC 35061	ATCC 35061; PS; DSMZ 861	NA	NA	NA	NA
Methanobrevibacter sp. AbM4	AbM4	NA	NA	NA	NA
Methanobrevibacter sp. YE315	YE315	NA	NA	NA	NA
Methanocaldococcus bathoardescens	JH146	PilJ	NA	RHOD	NA
Methanocaldococcus fervens AG86	AG86	Cache_3-Cache_2	NA	NA	NA
Methanocaldococcus infernus ME	ME	PilJ,dCache_3	NA	RHOD	NA
Methanocaldococcus jannaschii DSM 2661	DSM 2661	NA	NA	NA	NA
Methanocaldococcus sp. FS406-22	FS406-22	NA	NA	NA	NA
Methanocaldococcus sp. SG1	SG1	NA	NA	NA	NA
Methanocaldococcus vulcanius M7	M7	PilJ	NA	RHOD	NA
Methanococcus aeolicus Nankai-3	Nankai-3	NA	NA	NA	NA
Methanococcus maripaludis	DSM 2067	sCache_3_3*2	NA	NA	NA
Methanococcus maripaludis	OS7mut1	PilJ	sCache_3_3	NA	NA
Methanococcus maripaludis C5	C5	sCache_3_3*2	sCache_3_3,Spc7	NA	NA
Methanococcus maripaludis C6	C6	sCache_3_3*2	sCache_3_3*2	NA	NA
Methanococcus maripaludis C7	C7	sCache_3_3*3	sCache_3_3*2	NA	NA
Methanococcus maripaludis KA1	KA1	NA	sCache_3_3	NA	NA
Methanococcus maripaludis OS7	OS7	NA	sCache_3_3	NA	NA
Methanococcus maripaludis S2	S2	sCache_3_3	sCache_3_3*2	NA	NA
Methanococcus maripaludis X1	X1	NA	sCache_3_3	NA	NA
Methanococcus vannielii SB	SB	NA	sCache_3_3*3	NA	NA
Methanococcus voltae A3	A3	sCache_3_3,Cache_3-Cache_2,dCache_3	NA	NA	NA
Methanofervidicoccus sp. A16	A16	NA	PilJ*2,PAS	NA	NA
Methanosphaera sp. BMS	BMS	NA	NA	NA	NA
Methanosphaera stadtmanae	MGYG-HGUT-02164	NA	NA	NA	NA
Methanosphaera stadtmanae DSM 3091	DSM 3091	NA	NA	NA	NA
Methanothermobacter marburgensis str. Marburg	Marburg	NA	NA	NA	NA
Methanothermobacter sp. CaT2	CaT2	NA	NA	NA	NA
Methanothermobacter sp. EMTCatA1	EMTCatA1	NA	NA	NA	NA
Methanothermobacter sp. KEPCO-1	KEPCO-1	NA	NA	NA	NA
Methanothermobacter sp. MT-2	MT-2	NA	NA	NA	NA
Methanothermobacter sp. THM-1	THM-1	NA	NA	NA	NA
Methanothermobacter sp. THM-2	THM-2	NA	NA	NA	NA
Methanothermobacter thermautotrophicus str. Delta H	Delta H	NA	NA	NA	NA
Methanothermobacter wolfeii	SIV6	NA	NA	NA	NA
Methanothermococcus okinawensis IH1	IH1	NA	NA	NA	NA
Methanothermus fervidus DSM 2088	DSM 2088	NA	NA	NA	NA
Methanotorris igneus Kol 5	Kol 5	NA	NA	NA	NA
Methanopyrus sp. KOL6	KOL6	NA	NA	NA	NA
Methanopyrus sp. SNP6	SNP6	NA	NA	NA	NA
Methanopyrus kandleri AV19	AV19	NA	NA	NA	NA
Candidatus Methanoperedenaceae archaeon GB37	gfbio:2ba61e4a-a911-483b-ba5e-e0ad8afd3b38:GoM-Arc1_E37	NA	NA	NA	NA
Candidatus Methanoperedenaceae archaeon GB50	gfbio:2ba61e4a-a911-483b-ba5e-e0ad8afd3b38:GoM-Arc1_E50	NA	NA	NA	NA
Halalkaliarchaeum desulfuricum	AArc-Sl	NA	NA	NA	NA
Halalkalicoccus jeotgali B3	B3	NA	PAS*2	NA	NA
Halanaeroarchaeum sulfurireducens	M27-SA2	dCache_1	Protoglobin,PAS(PAC)*2	NA	NA
Halapricum salinum	CBA1105	4HB	REC,dCache_1	NA	NA
Halarchaeum sp. CBA1220	CBA1220	NA	NA	NA	NA
Haloarcula hispanica ATCC 33960	CGMCC 1.2049	dCache_1*2,Cache_3-Cache_2	Protoglobin,dCache_1*2,PAS,PAS(PAC),UNLBD	SBP_bac_8	WP_014040134.1
Haloarcula marismortui ATCC 43049	ATCC 43049	dCache_1*2,Cache_3-Cache_2	dCache_1*2,PAS*2,Protoglobin,UNLBD,PAS(PAC)	SBP_bac_8	WP_011223084.1
Haloarcula sp. CBA1115	CBA1115	dCache_1*2,Cache_3-Cache_2	dCache_1*2,Protoglobin,PAS,PAS(PAC),UNLBD	SBP_bac_8	WP_050037882.1
Haloarcula sp. JP-L23	JP-L23	dCache_1,Cache_3-Cache_2	PAS(PAC),dCache_1	SBP_bac_8	NA
Haloarcula taiwanensis	Taiwanensis	Cache_3-Cache_2*3,dCache_1	dCache_1*2,PAS*2,Protoglobin	SBP_bac_8	NA
Haloarculaceae archaeon HArcel1	HArcel1	4HB,dCache_1	Protoglobin,PAS	NA	NA
Haloarculaceae archaeon HSR12-1	HSR12-1	UNLBD,dChache_1	Protoglobin,PAS	SBP_bac_8	NA
Haloarculaceae archaeon HSR12-2	HSR12-2	NA	UNLBD,Cache_3-Cache_2,PAS,dChache_1,4HB	SBP_bac_8	QSG08601.1
Haloarculaceae archaeon HSR-Bgl	HSR-Bgl	NA	4HB,dChache_1*2,PAS	SBP_bac_8	NA
Haloarculaceae archaeon HSR-Est	HSR-Est	dChache_1	REC,PAS	SBP_bac_8	NA
Halobacteriales archaeon AArc-S	AArc-S	NA	dChache_1*2	NA	NA
Halobacterium hubeiense	JI20-1	dCache_1	dCache_1*2,PAS*2,PAS(PAC),Protoglobin	UNLBD	WP_059057608.1
Halobacterium salinarum NRC-1	NRC-1; ATCC 700922	dCache_1*3,Cache_3-Cache_2*2	PAS*3,Protoglobin,dCache_1*2	NA	NA
Halobacterium sp. BOL4-2	BOL4-2	dCache_1*3,Cache_3-Cache_2	PAS*3,4ZVA-PAS,Protoglobin,dCache_1*3	NA	NA
Halobacterium sp. DL1	DL1	dCache_1	PAS,dCache_1,PAS(PAC)*2	NA	NA
Halobellus limi	CGMCC 1.10331	5XUB_A,dCache_1	Protoglobin,PAS	NA	NA
Halobiforma lacisalsi AJ5	AJ5	dCache_1*5,dCache_3	dCache_1*3,Protoglobin*3,PAS(PAC)*2,PAS*2,dCache_3*2,Cache_3-Cache_2	FIST-FIST_C	NA
Halodesulfurarchaeum formicicum	HSR6	NA	PAS,Protoglobin	OpuAC	NA
Haloferax alexandrinus	wsp1	Cache_3-Cache_2*2	Protoglobin*2,dCache_1*2,PAS*2	SBP_bac_8	NA
Haloferax gibbonsii	ARA6	Cache_3-Cache_2*2	Protoglobin*2,dCache_1*2,PAS*2,dCache_3	NA	NA
Haloferax mediterranei ATCC 33500	ATCC 33500	Cache_3-Cache_2,dCache_3,dCache_1	dCache_1,Protoglobin,PAS*3	SBP_bac_8	NA
Haloferax volcanii DS2	DS2	Cache_3-Cache_2*2,	Protoglobin*2,dCache_1*2,PAS*2	SBP_bac_8	NA
Halogeometricum borinquense	wsp4	dCache_1*2	dCache_1*4,PAS*3,Protoglobin	SBP_bac_8	NA
Halolamina sp. CBA1230	CBA1230	NA	NA	NA	NA
Halomicrobium mukohataei DSM 12286	DSM 12286	dCache_1*2	Cache_3-Cache_2,Protoglobin,dCache_1*2,PAS	SBP_bac_8	NA
Halomicrobium sp. LC1Hm	LC1Hm	dCache_1	Protoglobin,dCache_1*3,UNLBD	SBP_bac_8	WP_153553574.1
Halomicrobium sp. ZPS1	ZPS1	dCache_1*2	Cache_3-Cache_2,dCache_1*2,PAS	SBP_bac_8	NA
Halopenitus persicus	CBA1233	NA	NA	NA	NA
Halopiger xanaduensis SH-6	SH-6	dCache_1,Cache_3-Cache_2	Protoglobin*2,UNLBD,PAS*2,dCache_1*4,PAS(PAC),Cache_3-Cache_2	NA	WP_013881007.1
Haloplanus aerogenes	JCM 16430	dCache_1*2	Protoglobin,PAS*3,PAS(PAC)	NA	NA
Haloplanus rallus	MBLA0036	4HB,dCache_3,dCache_1	Protoglobin,PAC,PAS*3,PAS(PAC)*2,UNLBD	NA	WP_157688156.1
Haloplanus rubicundus	CBA1113	4HB,dCache_1	Protoglobin*2,PAS*2	NA	NA
Haloprofundus sp. MHR1	MHR1	NA	NA	NA	NA
Haloquadratum walsbyi C23	DSM 16854 = C23	NA	NA	NA	NA
Halorhabdus sp. CBA1104	CBA1104	dCache_1*2	Cache3_Cache2*2,PAC,PAS*2,PAS(PAC)	NA	NA
Halorhabdus tiamatea SARL4B	type strain: SARL4B	NA	dCache_1*2,UNLBD,PAS	NA	WP_008527699.1
Halorhabdus utahensis DSM 12940	DSM 12940	NA	dCache_1*2,PAS*2	NA	NA
Halorientalis sp. IM1011	IM1011	dCache_1,dCache_3	PAS*3,Protoglobin	NA	NA
Halorubrum ezzemoulense	Fb21	4HB,dCache_1	dCache_1,PAS(PAC),PAS,Protoglobin	SBP_bac_8	NA
Halorubrum lacusprofundi ATCC 49239	ATCC 49239	NA	dCache_1,PAS,Protoglobin	NA	NA
Halorubrum sodomense	MBLA0099	Protoglobin	PAS(PAC)	SBP_bac_8	NA
Halorubrum sp. 2020YC2	2020YC2	dCache_1	dCache_1*2,PAS(PAC),PAS,Protoglobin	SBP_bac_1	NA
Halorubrum sp. BOL3-1	BOL3-1	NA	Protoglobin,dCache_1,PAS(PAC),PAS*2	NA	NA
Halorubrum trapanicum	CBA1232	NA	dCache_1,PAS,Protoglobin	SBP_bac_1	NA
Halorussus sp. RC-68	RC-68	dCache_1	PAS,dCache_1*3,PAS(PAC),Protoglobin,Cache_3-Cache_2	NA	NA
Halosimplex litoreum	YGH94	NA	PAS,dCache_1,Protoglobin	DUF257	NA
Halosimplex pelagicum	R2	dCache_3,dCache_1	Protoglobin,dCache_1*3,Peripla_BP_6,PAS*4	NA	NA
Halosimplex rubrum	R27	dCache_3	dCache_1*2,Protoglobin,PAS,Peripla_BP_6	DUF257	NA
Halostagnicola larsenii XH-48	XH-48	NA	4HB,Protoglobin*2,PAS*5,dCache_1,PAS(PAC)	NA	NA
Haloterrigena daqingensis	JX313	dCache_3,Cache_3-Cache_2(C-UNLBD)	Protoglobin,dCache_1	NA	WP_076579690.1
Haloterrigena jeotgali	A29	dCache_1	dCache_3,Protoglobin	NA	NA
Haloterrigena longa	ABH32	Cache_3-Cache_2(C-UNLBD)	dCache_1,dCache_3,Protoglobin	NA	WP_207271665.1
Haloterrigena salifodinae	BOL5-1	dCache_3,dCache_3(C-UNLBD)	Protoglobin,PAS*2,dCache_1	NA	WP_204746651.1
Haloterrigena sp. KZCA68	KZCA68	Cache_3,Cache_3-Cache_2(C-UNLBD)	NA	NA	WP_207289893.1
Haloterrigena sp. YPL8	YPL8	dCache_3,dCache_3(C-UNLBD)	dCache_3	FIST-FIST_C*2	WP_179260960.1
Haloterrigena turkmenica DSM 5511	DSM 5511	dCache_3,dCache_1*2	dCache_3,Cache_3-Cache_2	NA	NA
Halovivax ruber XH-70	XH-70	NA	Cache_3-Cache_2,dCache_1*4	NA	NA
Halovivax sp. KZCA124	KZCA124	dCache_1	dCache_1*4	UNLBD	WP_207588607.1
Methanocella arvoryzae MRE50	MRE50	sCache_3_3-PAS(PAC)	PAS	sCache-like	NA
Methanocella conradii HZ254	HZ254	NA	NA	NA	NA
Methanocella paludicola SANAE	SANAE	NA	NA	NA	NA
Methanococcoides burtonii DSM 6242	DSM 6242	NA	PAS(PAC)	NA	NA
Methanococcoides methylutens MM1	MM1	NA	NA	NA	NA
Methanocorpusculum labreanum Z	Z	NA	NA	NA	NA
Methanoculleus bourgensis MS2T	MS2T	NA	PAS	NA	NA
Methanoculleus marisnigri JR1	JR1	Cache_3-Cache_2	PAS	NA	NA
Methanohalobium evestigatum Z-7303	Z-7303	dCache_1	PAS(PAC)	NA	NA
Methanohalophilus halophilus	Z-7982	NA	NA	NA	NA
Methanohalophilus mahii DSM 5219	DSM 5219	NA	NA	NA	NA
Methanolacinia petrolearia DSM 11571	DSM 11571	NA	UNLBD*4,PAS*6	NA	WP_013330625.1;WP_013329586.1;WP_148222213.1;WP_187287602.1
Methanolobus psychrophilus R15	R15	dCache_1	UNLBD,HBM,PAS(PAC)	NA	NA
Methanolobus zinderi	DSM 21339	Cache_3-Cache_2	PAS,dCache_1	NA	NA
Methanomethylovorans hollandica DSM 15978	DSM 15978	dCache_1	NA	NA	NA
Methanoregula boonei 6A8	6A8	NA	PAS*3,UNLBD	NA	WP_198324459.1
Methanoregula formicica SMSP	SMSP	Cache_3-Cache_2	PAS*3,PAS(PAC)*2,	NA	NA
Methanosaeta harundinacea 6Ac	6Ac	NA	NA	NA	NA
Methanosalsum zhilinae DSM 4017	DSM 4017	dCache_1	NA	NA	NA
Methanosarcina acetivorans C2A	C2A	HBM	PAS(PAC)	NA	NA
Methanosarcina barkeri 227	227	HBM	NA	NA	NA
Methanosarcina flavescens	E03.2	HBM	NA	NA	NA
Methanosarcina horonobensis HB-1 = JCM 15518	HB-1	HBM	PAS(PAC)*3	NA	NA
Methanosarcina lacustris Z-7289	Z-7289	HBM	NA	NA	NA
Methanosarcina mazei	zm-15	HBM	PAS(PAC)*2	NA	NA
Methanosarcina siciliae C2J	C2J	HBM	PAS(PAC)	NA	NA
Methanosarcina sp. Kolksee	Kolksee	HBM	NA	NA	NA
Methanosarcina thermophila	MT-1	HBM	NA	NA	NA
Methanosarcina vacuolata Z-761	Z-761	HBM	NA	NA	NA
Methanosphaerula palustris E1-9c	E1-9c	4HB	PAS(PAC)*2,PAS*7,REC-PAS	NA	NA
Methanospirillum hungatei JF-1	JF-1	dCache_1*2,4HB*7,Cache_3-Cache_2*3	PAS*6,UNLBD*3,PAS(PAC),REC-PAS,Cache_3-Cache_2	NA	WP_011448201.1;WP_083758516.1;WP_143709563.1
Methanothrix soehngenii GP6	GP6	NA	NA	NA	NA
Methanothrix thermoacetophila PT	PT	NA	NA	NA	NA
Natrarchaeobaculum aegyptiacum	JW/NM-HA 15	Cache_3-Cache_2(C-UNLBD)	UNLBD,Protoglobin*3,dCache_1,PAS*5,Cache_3-Cache_2,Protoglobin-PAS(PAC),dCache_3-UNLBD	DUF257,PAS(PAC),FIST-FIST_C	WP_186336482.1;WP_086887740.1;WP_086888466.1
Natrarchaeobaculum sulfurireducens	AArc1	dCache3(C-UNLBD)	PAS*4,UNLBD*3,Protoglobin*3,Cache_3-Cache_2，dCache_3*3	PAC,PAS,DUF257,FIST-FIST_C	WP_117364582.1;WP_117365876.1;WP_117364910.1;WP_161958283.1
Natrialba magadii ATCC 43099	ATCC 43099	dCache_1	Protoglobin*2,dCache_3*3,Cache_3-Cache_2	PAS	NA
Natrinema pallidum	BOL6-1	dCache_1*2,dCache3(C-UNLBD)	Protoglobin	NA	WP_138653173.1
Natrinema pellirubrum DSM 15624	DSM 15624	dCache_1,dCache3(C-UNLBD)	Protoglobin	NA	WP_006180787.1
Natrinema sp. J7-2	J7-2	dCache_1*2,Cache_3-Cache_2(C-UNLBD)	Protoglobin	NA	WP_014864459.1
Natrinema versiforme	BOL5-4	dCache_1*2,Cache_3-Cache_2,Cache_3-Cache_2(C-UNLBD)	Protoglobin	NA	WP_138243945.1
Natronobacterium gregoryi SP2	SP2	dCache_1*3	UNLBD*2,dCache_1*2,Cache_3-Cache_2*2,Protoglobin*4,PAS(PAC),dCache_3	PAS(PAC),PAS,FIST-FIST_C	WP_005580507.1;WP_005577992.1
Natronococcus occultus SP4	SP4	NA	NA	NA	NA
Natronomonas halophila	C90	NA	NA	NA	NA
Natronomonas moolapensis 8.8.11	8.8.11	4HB	PAS,Protoglobin*2	DUF257	NA
Natronomonas pharaonis DSM 2160	Gabara	dCache_1	UNLBD,PAS*2,Protoglobin,PAS(PAC)*3,Protoglobin-PAS,Peripla_BP_6	DUF257,PAS	WP_011323398.1
Natronomonas salina	YPL13	NA	PAS	NA	NA
Natronorubrum aibiense	‘ 7-3	Cache_3-Cache_2(C-UNLBD)	Protoglobin	NA	WP_152940793.1
Natronorubrum bangense	JCM 10635	Cache_3-Cache_2(C-UNLBD)	Protoglobin*2	NA	WP_205849540.1
Salarchaeum sp. JOR-1	JOR-1	NA	NA	NA	NA
Palaeococcus pacificus DY20341	DY20341	dCache_1*2	NA	NA	NA
Pyrococcus sp. NA2	NA2	NA	NA	NA	NA
Pyrococcus abyssi GE5	Orsay	dCache_1	NA	NA	NA
Pyrococcus furiosus COM1	COM1	NA	NA	NA	NA
Pyrococcus horikoshii OT3	OT3	NA	dCache_1	NA	NA
Pyrococcus kukulkanii	NCB100	dCache_1	NA	NA	NA
Pyrococcus yayanosii CH1	CH1	NA	NA	NA	NA
Thermococcus barophilus	CH5	NA	dCache_1	NA	NA
Thermococcus barossii	SHCK-94	NA	NA	NA	NA
Thermococcus celer Vu 13 = JCM 8558	Vu 13	NA	NA	NA	NA
Thermococcus chitonophagus	GC74	dCache_1,PilJ	NA	NA	NA
Thermococcus cleftensis	CL1	NA	NA	NA	NA
Thermococcus eurythermalis	A501	NA	dCache_1*3,PilJ	NA	NA
Thermococcus gammatolerans EJ3	EJ3; DSM 15229	NA	NA	NA	NA
Thermococcus gorgonarius	W-12	NA	NA	NA	NA
Thermococcus guaymasensis DSM 11113	DSM 11113	NA	NA	NA	NA
Thermococcus indicus	IOH1	dCache_1	dCache_1	NA	NA
Thermococcus kodakarensis KOD1	KOD1	dCache_1	dCache_1*2	NA	NA
Thermococcus litoralis DSM 5473	DSM 5473	NA	NA	NA	NA
Thermococcus nautili	‘30-1	NA	dCache_1*3	NA	NA
Thermococcus onnurineus NA1	NA1	NA	dCache_1,PilJ	NA	NA
Thermococcus pacificus	P-4	NA	NA	NA	NA
Thermococcus paralvinellae	ES1	NA	NA	NA	NA
Thermococcus peptonophilus	OG-1	NA	UNLBD,dCache_1*3	NA	WP_062389849.1;
Thermococcus piezophilus	CDGS	NA	dCache_1	NA	NA
Thermococcus profundus	DT-5432	PilJ	dCache_1*3,UNLBD	NA	WP_088858132.1
Thermococcus radiotolerans	EJ2	NA	NA	NA	NA
Thermococcus sibiricus MM 739	MM 739	NA	NA	NA	NA
Thermococcus siculi	RG-20	NA	NA	NA	NA
Thermococcus sp. 2319x1	2319x1	NA	NA	NA	NA
Thermococcus sp. 4557	4557	NA	NA	NA	NA
Thermococcus sp. 5-4	5-4	NA	NA	NA	NA
Thermococcus sp. AM4	AM4	NA	NA	NA	NA
Thermococcus sp. EXT12c/(Thermococcus henrietii EXT12c)	EXT12c	dCache_1*2,PilJ	dCache_1	NA	NA
Thermococcus sp. IRI35c/(Thermococcus camini IRI35C)	IRI35c	NA	NA	NA	NA
Thermococcus sp. P6	P6	NA	NA	NA	NA
Thermococcus sp. SY113	SY113	NA	dCache_1*2,TarH-Cache_3-Cache_2	NA	NA
Thermococcus thioreducens	OGL-20P	NA	NA	NA	NA
Hadesarchaea archaeon	MAG-18	NA	NA	NA	NA
Hadesarchaea archaeon CG08_land_8_20_14_0_20_51_8	CG08_land_8_20_14_0_20_51_8	NA	NA	NA	NA
Hadesarchaea archaeon DG-33	DG-33	NA	NA	NA	NA
Candidatus Prometheoarchaeum syntrophicum	MK-D1	NA	NA	NA	NA
Lokiarchaeum sp. GC14_75	GC14_75	UNLBD*2,4HB*2,Cache_3-Cache_2	NA	NA	KKK44308.1;KKK42961.1
Candidatus Lokiarchaeota archaeon	bin132	NA	NA	NA	NA
Candidatus Lokiarchaeota archaeon	bin108	4HB	NA	NA	NA
Candidatus Lokiarchaeota archaeon CR_4	CR_4	dCaChe_1	NA	NA	NA
Candidatus Helarchaeota archaeon	CR_Bin_097	NA	NA	NA	NA
Candidatus Helarchaeota archaeon	CR_Bin_291	NA	NA	NA	NA
Aciduliprofundum boonei T469	T469	NA	NA	NA	NA
Aciduliprofundum sp. MAR08-339	MAR08-339	NA	NA	NA	NA
Candidatus Methanomassiliicoccus intestinalis	MGYG-HGUT-02160	NA	NA	NA	NA
Candidatus Methanomassiliicoccus intestinalis Issoire-Mx1	Issoire-Mx1	NA	NA	NA	NA
Candidatus Methanomethylophilus alvus	Mx-05	NA	NA	NA	NA
Candidatus Methanomethylophilus alvus Mx1201	Mx1201	NA	NA	NA	NA
Candidatus Methanoplasma termitum	MpT1	NA	NA	NA	NA
Cuniculiplasma divulgatum	PM4 (=JCM 30641; =VKM B-2940)	NA	NA	NA	NA
Cuniculiplasma divulgatum	S5(T) (=JCM 30642; =VKM B-2941)	NA	NA	NA	NA
Ferroplasma acidarmanus fer1	fer1	NA	NA	NA	NA
Ferroplasma acidiphilum	Y	NA	NA	NA	NA
methanogenic archaeon ISO4-H5	ISO4-H5	NA	NA	NA	NA
Methanomassiliicoccaceae archaeon DOK	DOK	NA	NA	NA	NA
Picrophilus torridus DSM 9790	DSM 9790	NA	NA	NA	NA
Thermoplasma acidophilum DSM 1728	DSM1728	NA	NA	NA	NA
Thermoplasma volcanium GSS1	GSS1	NA	NA	NA	NA
Thermoplasmatales archaeon BRNA1	BRNA1	NA	NA	NA	NA
Candidatus Micrarchaeum sp.	A_DKE	NA	NA	NA	NA
Candidatus Diapherotrites archaeon	Fred_18-Q3-R57-64_BAT3C.431	NA	NA	NA	NA
Candidatus Fermentimicrarchaeum limneticum	Sv326	NA	NA	NA	NA
Candidatus Mancarchaeum acidiphilum	Mia14	NA	NA	NA	NA
Candidatus Diapherotrites archaeon	RIFCSPLOWO2_01_FULL_43_13	NA	NA	NA	NA
Candidatus Diapherotrites archaeon	RIFCSPHIGHO2_01_FULL_GW2011_AR10_43_9	NA	NA	NA	NA
Candidatus Pacearchaeota archaeon	RIFCSPLOWO2_01_FULL_32_35	NA	NA	NA	NA
Candidatus Pacearchaeota archaeon	RIFCSPHIGHO2_01_FULL_34_23	NA	NA	NA	NA
Candidatus Pacearchaeota archaeon	RIFOXYC1_FULL_38_15	NA	NA	NA	NA
Candidatus Woesearchaeota archaeon	NC_groundwater_85_Ag_S-0.1um_31_13	NA	NA	NA	NA
Candidatus Woesearchaeota archaeon	bin1342	NA	NA	NA	NA
Candidatus Woesearchaeota archaeon	NC_groundwater_433_Ag_B-0.1um_44_11	NA	NA	NA	NA
Candidatus Aenigmarchaeota archaeon	NC_groundwater_134_Ag_S-0.1um_56_17	NA	NA	NA	NA
Candidatus Aenigmarchaeota archaeon	bin1329	NA	NA	NA	NA
Candidatus Aenigmarchaeota archaeon	bin1364	NA	NA	NA	NA
Candidatus Aenigmarchaeota archaeon	bin1228	NA	NA	NA	NA
Acidianus ambivalens	LEI 10	dCache_3_2	NA	PAS(PAC),sCache-like	NA
Acidianus brierleyi	DSM 1651	NA	NA	NA	NA
Acidianus hospitalis W1	W1	NA	NA	NA	NA
Acidianus manzaensis	YN-25	NA	NA	NA	NA
Acidianus sulfidivorans JP7	JP7	NA	NA	NA	NA
Acidilobus saccharovorans 345-15	345-15	NA	NA	NA	NA
Acidilobus sp. 7A	7A	NA	NA	NA	NA
Aeropyrum camini SY1 = JCM 12091	SY1	NA	NA	NA	NA
Aeropyrum pernix K1	K1	NA	NA	NA	NA
Caldisphaera lagunensis DSM 15908	DSM 15908	NA	NA	NA	NA
Caldivirga maquilingensis IC-167	IC-167	NA	NA	NA	NA
Desulfurococcus amylolyticus DSM 16532	DSM 16532	NA	NA	NA	NA
Desulfurococcus mucosus DSM 2162	DSM 2162	NA	NA	NA	NA
Fervidicoccus fontis Kam940	Kam940	NA	NA	NA	NA
Hyperthermus butylicus DSM 5456	DSM 5456	NA	NA	NA	NA
Ignicoccus hospitalis KIN4/I	KIN4/I	NA	NA	NA	NA
Ignicoccus islandicus DSM 13165	DSM 13165	NA	NA	NA	NA
Ignisphaera aggregans DSM 17230	DSM 17230	NA	NA	NA	NA
Infirmifilum lucidum	3507LT	NA	NA	NA	NA
Infirmifilum uzonense	1807-2	NA	NA	NA	NA
Metallosphaera cuprina Ar-4	Ar-4	NA	NA	NA	NA
Metallosphaera hakonensis JCM 8857 = DSM 7519	HO1-1	NA	NA	NA	NA
Metallosphaera prunae	Ron 12/II	NA	NA	NA	NA
Metallosphaera sedula	ARS50-1	NA	NA	NA	NA
Metallosphaera tengchongensis	Ric-A	NA	NA	NA	NA
Pyrobaculum aerophilum str. IM2	IM2	NA	NA	NA	NA
Pyrobaculum arsenaticum DSM 13514	DSM 13514	NA	NA	NA	NA
Pyrobaculum calidifontis JCM 11548	JCM 11548	NA	NA	NA	NA
Pyrobaculum ferrireducens	1860	NA	NA	NA	NA
Pyrobaculum islandicum DSM 4184	DSM 4184	NA	NA	NA	NA
Pyrobaculum neutrophilum V24Sta	V24Sta	NA	NA	NA	NA
Pyrobaculum oguniense TE7	TE7	NA	NA	NA	NA
Pyrobaculum sp. WP30	WP30	NA	NA	NA	NA
Pyrodictium delaneyi	Su06	NA	NA	NA	NA
Pyrolobus fumarii 1A	1A	NA	NA	NA	NA
Saccharolobus shibatae B12	B12	NA	NA	NA	NA
Saccharolobus solfataricus	SULM	NA	NA	NA	NA
Staphylothermus hellenicus DSM 12710	DSM 12710	NA	NA	NA	NA
Staphylothermus marinus F1	F1	NA	NA	NA	NA
Stygiolobus azoricus	FC6	NA	NA	NA	NA
Sulfodiicoccus acidiphilus	HS-1	NA	NA	NA	NA
Sulfolobus acidocaldarius	DG1	NA	NA	NA	NA
Sulfolobus islandicus HVE10/4	HVE10/4	NA	NA	NA	NA
Sulfolobus sp. A20	A20	NA	NA	NA	NA
Sulfolobus sp. E11-6	E11-6	NA	NA	NA	NA
Sulfolobus sp. E5-1-F	E5-1-F	NA	NA	NA	NA
Sulfolobus sp. S-194	S-194	NA	NA	NA	NA
Sulfuracidifex tepidarius	IC-007	NA	NA	NA	NA
Sulfurisphaera ohwakuensis	TA-1	NA	NA	NA	NA
Sulfurisphaera tokodaii str. 7	7	NA	NA	NA	NA
Thermofilum adornatus 1505	1505	NA	NA	NA	NA
Thermofilum pendens Hrk 5	Hrk 5	NA	NA	NA	NA
Thermogladius calderae 1633	1633	NA	NA	NA	NA
Thermoproteus tenax Kra 1	Kra 1	NA	NA	NA	NA
Thermoproteus uzoniensis 768-20	768-20	NA	NA	NA	NA
Thermosphaera aggregans DSM 11486	DSM 11486	NA	NA	NA	NA
Vulcanisaeta distributa DSM 14429	DSM 14429	NA	NA	NA	NA
Vulcanisaeta moutnovskia 768-28	768-28	NA	NA	NA	NA
Candidatus Caldarchaeum subterraneum		NA	NA	NA	NA
Candidatus Nitrosocaldus cavascurensis	SCU2	NA	dCache_3_2	PAS,sCache-like	NA
Candidatus Nitrosocaldus islandicus	3F	NA	dCache_3_2	PAS(PAC),sCache-like	NA
Candidatus Nitrosocosmicus franklandus	NFRAN1	NA	dCache1	sCache-like	NA
Candidatus Nitrosocosmicus hydrocola	G61	NA	NA	NA	NA
Candidatus Nitrosocosmicus oleophilus	MY3	NA	NA	NA	NA
Candidatus Nitrosomarinus catalina	SPOT01	NA	NA	NA	NA
Candidatus Nitrosopelagicus brevis	CN25	NA	NA	NA	NA
Candidatus Nitrosopumilus koreensis AR1	AR1	NA	NA	NA	NA
Candidatus Nitrosopumilus sediminis	AR2	NA	NA	NA	NA
Candidatus Nitrososphaera evergladensis SR1	SR1	NA	dCache1	sCache-like	NA
Candidatus Nitrososphaera gargensis Ga9.2	enrichment culture Ga9.2	NA	NA	sCache-like	NA
Candidatus Nitrosotalea devanaterra		NA	NA	dCache1	NA
Candidatus Nitrosotenuis aquarius	AQ6F	dCache_1	NA	dCache1	NA
Candidatus Nitrosotenuis cloacae	SAT1	dCache_1	NA	dCache1	NA
Candidatus Nitrosotenuis sp. DW1	DW1	dCache_1	NA	dCache1	NA
Conexivisphaera calida	NAS-02	NA	NA	NA	NA
Nitrosarchaeum sp. AC2	AC2	NA	NA	NA	NA
Nitrosopumilus adriaticus	NF5	dCache_1(C-Diacid_rec)	NA	PAS,Diacid_rec(N-dCache_1)	NA
Nitrosopumilus cobalaminigenes	HCA1	NA	NA	NA	NA
Nitrosopumilus maritimus SCM1	SCM1	NA	NA	NA	NA
Nitrosopumilus oxyclinae	HCE1	NA	NA	NA	NA
Nitrosopumilus piranensis	D3C	NA	NA	NA	NA
Nitrosopumilus sp. K4	K4	NA	NA	NA	NA
Nitrosopumilus ureiphilus	PS0	NA	NA	NA	NA
Nitrososphaera viennensis EN76	EN76	NA	NA	NA	NA
Candidatus Methanomethyliales bacterium	MAG-3	NA	NA	NA	NA
Candidatus Methanomethylicus mesodigestum	SpSt-468	NA	NA	NA	NA
Candidatus Methanosuratus sp.	MAG-2	NA	PAS	NA	NA
Candidatus Methanosuratus sp.	MAG-1	NA	NA	NA	NA
Candidatus Bathyarchaeota archaeon	M10_bin139	NA	NA	NA	NA
Candidatus Bathyarchaeota archaeon	bin106	NA	NA	NA	NA
Candidatus Bathyarchaeota archaeon	bin115	NA	NA	NA	NA
Candidatus Bathyarchaeota archaeon BA1	BA1	NA	NA	NA	NA
NA: indicate strains that do not contain LBD domain.

## Sheet: Table S6
Table S6. Genomic size diversity and abundance of chemoreceptor in archaea.
Organism Name	Strain	genome Size(Mb)	CheW	CheW-accession number	CheA	CheA-accession number	MCP-total	MCP-accession number	TM	Cyto	TM_HAMP(TM MCP )	Cy_HAMP(Cy MCP)	TM_0HAMP(TM MCP)	Cy_0HAMP(Cy MCP)	ArlA	ArlA-accession number	ArlB	ArlB-accession number	CheY
Acidianus ambivalens	LEI 10	2.25	0	NA	0	NA	0	NA	0	0	0	0	0	0	No	NA	No	NA	No
Acidianus brierleyi	DSM 1651	2.95	0	NA	0	NA	0	NA	0	0	0	0	0	0	No	NA	No	NA	No
Acidianus hospitalis W1	W1	2.14	0	NA	0	NA	0	NA	0	0	0	0	0	0	No	NA	No	NA	No
Acidianus manzaensis	YN-25	2.69	0	NA	0	NA	0	NA	0	0	0	0	0	0	No	NA	No	NA	No
Acidianus sulfidivorans JP7	JP7	2.27	0	NA	0	NA	0	NA	0	0	0	0	0	0	No	NA	No	NA	No
Acidilobus saccharovorans 345-15	345-15	1.5	0	NA	0	NA	0	NA	0	0	0	0	0	0	No	NA	Yes	WP_013267387.1	No
Acidilobus sp. 7A	7A	1.54	0	NA	0	NA	0	NA	0	0	0	0	0	0	No	NA	Yes	WP_117354366.1	No
Aciduliprofundum boonei T469	T469	1.49	0	NA	0	NA	0	NA	0	0	0	0	0	0	Yes	WP_008083866.1	Yes	WP_012997028.1	Yes
Aciduliprofundum sp. MAR08-339	MAR08-339	1.44	0	NA	0	NA	0	NA	0	0	0	0	0	0	Yes	WP_015283406.1	No	NA	Yes
Aeropyrum camini SY1 = JCM 12091	SY1	1.6	0	NA	0	NA	0	NA	0	0	0	0	0	0	No	NA	Yes	WP_022541938.1	No
Aeropyrum pernix K1	K1	1.67	0	NA	0	NA	0	NA	0	0	0	0	0	0	No	NA	Yes	WP_010866674.1	No
Archaeoglobus fulgidus DSM 4304	DSM 4304	2.18	1	WP_010878544.1	1	WP_010878540.1	2	WP_010878545.1;WP_010878534.1	0	2	0	2	0	0	Yes	WP_010878555.1	Yes	WP_010878554.1	Yes
Archaeoglobus fulgidus DSM 8774	DSM 8774	2.32	1	WP_010878544.1	1	WP_048095505.1	1	WP_010878534.1	0	1	0	1	0	0	No	NA	Yes	WP_048095515.1	Yes
Archaeoglobus profundus DSM 5631	DSM 5631	1.56	1	WP_048084534.1	1	WP_012940759.1	3	WP_012940764.1;WP_187286402.1;WP_012940752.1	0	3	0	2	0	1	No	NA	Yes	WP_012940775.1	Yes
Archaeoglobus sulfaticallidus PM70-1	PM70-1	2.08	0	NA	0	NA	0		0	0	0	0	0	0	Yes	WP_015590450.1	Yes	WP_015590450.1	Yes
Archaeoglobus veneficus SNP6	SNP6	1.9	2	WP_013684390.1;WP_013683055.1	1	WP_013684127.1	2	WP_013683054.1;WP_013684391.1	2	0	2	0	0	0	Yes	WP_156786120.1	Yes	WP_156786120.1	Yes
Caldisphaera lagunensis DSM 15908	DSM 15908	1.55	0	NA	0	NA	0	NA	0	0	0	0	0	0	No	NA	No	NA	No
Caldivirga maquilingensis IC-167	IC-167	2.08	0	NA	0	NA	0	NA	0	0	0	0	0	0	No	NA	No	NA	No
Candidatus Aenigmarchaeota archaeon	NC_groundwater_134_Ag_S-0.1um_56_17	0.874869	0	NA	0	NA	0	NA	0	0	0	0	0	0	No	NA	No	NA	No
Candidatus Aenigmarchaeota archaeon	bin1329	0.742425	0	NA	0	NA	0	NA	0	0	0	0	0	0	No	NA	No	NA	No
Candidatus Aenigmarchaeota archaeon	bin1364	1.05	0	NA	0	NA	0	NA	0	0	0	0	0	0	No	NA	No	NA	No
Candidatus Aenigmarchaeota archaeon	bin1228	0.846252	0	NA	0	NA	0	NA	0	0	0	0	0	0	No	NA	No	NA	No
Candidatus Bathyarchaeota archaeon	M10_bin139	1.53	0	NA	0	NA	0	NA	0	0	0	0	0	0	No	NA	No	NA	Yes
Candidatus Bathyarchaeota archaeon	bin106	1.92	0	NA	0	NA	0	NA	0	0	0	0	0	0	No	NA	No	NA	Yes
Candidatus Bathyarchaeota archaeon	bin115	1.56	0	NA	0	NA	0	NA	0	0	0	0	0	0	No	NA	No	NA	Yes
Candidatus Bathyarchaeota archaeon BA1	BA1	1.93	0	NA	0	NA	0	NA	0	0	0	0	0	0	No	NA	No	NA	No
Candidatus Caldarchaeum subterraneum		1.68	0	NA	0	NA	0	NA	0	0	0	0	0	0	No	NA	Yes	YP_008797932.1	No
Candidatus Diapherotrites archaeon	Fred_18-Q3-R57-64_BAT3C.431	1.05	0	NA	0	NA	0	NA	0	0	0	0	0	0	No	NA	No	NA	No
Candidatus Diapherotrites archaeon	RIFCSPLOWO2_01_FULL_43_13	0.870445	0	NA	0	NA	0	NA	0	0	0	0	0	0	No	NA	No	NA	No
Candidatus Diapherotrites archaeon	RIFCSPHIGHO2_01_FULL_GW2011_AR10_43_9	0.967037	0	NA	0	NA	0	NA	0	0	0	0	0	0	No	NA	No	NA	No
Candidatus Fermentimicrarchaeum limneticum	Sv326	1.2	0	NA	0	NA	0	NA	0	0	0	0	0	0	No	NA	No	NA	No
Candidatus Helarchaeota archaeon	CR_Bin_097	5.31	0	NA	0	NA	0	NA	0	0	0	0	0	0	No	NA	No	NA	Yes
Candidatus Helarchaeota archaeon	CR_Bin_291	4.65	0	NA	0	NA	0	NA	0	0	0	0	0	0	No	NA	No	NA	Yes
Candidatus Lokiarchaeota archaeon	bin132	2.27	0	NA	0	NA	0	NA	0	0	0	0	0	0	No	NA	No	NA	Yes
Candidatus Lokiarchaeota archaeon	bin108	3.34	1	UCC21077.1	1	UCC20027.1	2	UCC18955.1;UCC20941.1	2	0	0	0	2	0	No	NA	No	NA	Yes
Candidatus Lokiarchaeota archaeon CR_4	CR_4	4.33	1	OLS16176.1	1	OLS15812.1	7	OLS16180.1;OLS15353.1;OLS16179.1;OLS16182.1;OLS12037.1;OLS12640.1;OLS12718.1	6	1	1	0	5	1	No	NA	No	NA	Yes
Candidatus Mancarchaeum acidiphilum	Mia14	0.952257	0	NA	0	NA	0	NA	0	0	0	0	0	0	No	NA	No	NA	No
Candidatus Methanomassiliicoccus intestinalis	MGYG-HGUT-02160	1.93	0	NA	0	NA	0	NA	0	0	0	0	0	0	No	NA	No	NA	No
Candidatus Methanomassiliicoccus intestinalis Issoire-Mx1	Issoire-Mx1	1.93	0	NA	0	NA	0	NA	0	0	0	0	0	0	No	NA	No	NA	No
Candidatus Methanomethyliales bacterium	MAG-3	1.46	0	NA	0	NA	0	NA	0	0	0	0	0	0	No	NA	Yes	MBC7112723.1	Yes
Candidatus Methanomethylicus mesodigestum	SpSt-468	1.57	0	NA	0	NA	0	NA	0		0	0	0	0	No	NA	No	NA	Yes
Candidatus Methanomethylophilus alvus	Mx-05	1.67	0	NA	0	NA	0	NA	0	0	0	0	0	0	No	NA	No	NA	No
Candidatus Methanomethylophilus alvus Mx1201	Mx1201	1.67	0	NA	0	NA	0	NA	0	0	0	0	0	0	No	NA	No	NA	No
Candidatus Methanoperedenaceae archaeon GB37	gfbio:2ba61e4a-a911-483b-ba5e-e0ad8afd3b38:GoM-Arc1_E37	1.92	0	NA	0	NA	0	NA	0	0	0	0	0	0	Yes	CAD7770161.1	Yes	CAD7770155.1	Yes
Candidatus Methanoperedenaceae archaeon GB50	gfbio:2ba61e4a-a911-483b-ba5e-e0ad8afd3b38:GoM-Arc1_E50	1.92	0	NA	0	NA	0	NA	0	0	0	0	0	0	Yes	CAD7770230.1	Yes	CAD7770224.1	Yes
Candidatus Methanoplasma termitum	MpT1	1.49	0	NA	0	NA	0	NA	0	0	0	0	0	0	No	NA	No	NA	No
Candidatus Methanosuratus sp.	MAG-2	1.52	2	MBC7120503.1;MBC7121578.1	1	MBC7120505.1	2	MBC7120497.1;MBC7120504.1	0	2	0	0	0	2	No	NA	Yes	MBC7120512.1	Yes
Candidatus Methanosuratus sp.	MAG-1	1.4	0	NA	0	NA	0	NA	0	0	0	0	0	0	No	NA	No	NA	Yes
Candidatus Micrarchaeum sp.	A_DKE	0.989838	0	NA	0	NA	0	NA	0	0	0	0	0	0	No	NA	No	NA	No
Candidatus Nitrosocaldus cavascurensis	SCU2	1.58	1	WP_148695242.1	1	WP_148695241.1	3	WP_172437527.1;WP_158648683.1;WP_103286835.1	1	2	1	0	0	2	No	NA	Yes	WP_103286825.1	Yes
Candidatus Nitrosocaldus islandicus	3F	1.62	1	WP_148695242.1	1	WP_148695241.1	3	WP_158648673.1;WP_158648683.1;WP_103286835.1	1	2	1	1	0	1	No	NA	Yes	WP_103286825.1	Yes
Candidatus Nitrosocosmicus franklandus	NFRAN1	2.84	0	NA	0	NA	0	NA	0	0	0	0	0	0	No	NA	No	NA	Yes
Candidatus Nitrosocosmicus hydrocola	G61	2.99	0	NA	0	NA	0	NA	0	0	0	0	0	0	No	NA	No	NA	Yes
Candidatus Nitrosocosmicus oleophilus	MY3	3.43	0	NA	0	NA	0	NA	0	0	0	0	0	0	No	NA	No	NA	Yes
Candidatus Nitrosomarinus catalina	SPOT01	1.36	0	NA	0	NA	0	NA	0	0	0	0	0	0	No	NA	No	NA	No
Candidatus Nitrosopelagicus brevis	CN25	1.23	0	NA	0	NA	0	NA	0	0	0	0	0	0	No	NA	No	NA	No
Candidatus Nitrosopumilus koreensis AR1	AR1	1.64	0	NA	0	NA	0	NA	0	0	0	0	0	0	No	NA	No	NA	Yes
Candidatus Nitrosopumilus sediminis	AR2	1.69	0	NA	0	NA	0	NA	0	0	0	0	0	0	No	NA	No	NA	Yes
Candidatus Nitrososphaera evergladensis SR1	SR1	2.95	1	WP_148700978.1	1	WP_148700981.1	2	WP_148700973.1;WP_148700976.1	1	1	1	0	0	1	No	NA	Yes	WP_148700987.1	Yes
Candidatus Nitrososphaera gargensis Ga9.2	enrichment culture Ga9.2	2.83	1	WP_015018504.1	1	WP_148680991.1	2	WP_015018505.1;WP_148680994.1	0	2	0	0	0	2	No	NA	Yes	WP_015018491.1	Yes
Candidatus Nitrosotalea devanaterra		1.81	2	WP_148693817.1;WP_148693820.1	1	WP_148693820.1	2	WP_148693816.1;WP_148693814.1	1	1	1	0	0	1	No	NA	Yes	WP_148693809.1	Yes
Candidatus Nitrosotenuis aquarius	AQ6F	1.7	2	WP_100183006.1;WP_100183013.1	1	WP_100183009.1	3	WP_218192572.1;WP_100181838.1;WP_162858551.1	0	3	0	0	0	3	Yes	WP_100182999.1	Yes	WP_100182999.1	Yes
Candidatus Nitrosotenuis cloacae	SAT1	1.62	2	WP_048188762.1;WP_052755664.1	1	WP_148550867.1	3	WP_082096182.1;WP_048187468.1;WP_048187472.1	1	2	1	0	0	2	No	NA	Yes	WP_048188771.1	Yes
Candidatus Nitrosotenuis sp. DW1	DW1	1.83	2	WP_179368746.1;WP_179368739.1	1	WP_179368742.1	3	WP_179368998.1;WP_179368771.1;WP_179368018.1	2	1	2	0	0	1	Yes	WP_179368730.1	Yes	WP_179368734.1	Yes
Candidatus Pacearchaeota archaeon	RIFCSPLOWO2_01_FULL_32_35	0.860336	0	NA	0	NA	0	NA	0	0	0	0	0	0	No	NA	No	NA	No
Candidatus Pacearchaeota archaeon	RIFCSPHIGHO2_01_FULL_34_23	0.886667	0	NA	0	NA	0	NA	0	0	0	0	0	0	No	NA	No	NA	No
Candidatus Pacearchaeota archaeon	RIFOXYC1_FULL_38_15	0.992424	0	NA	0	NA	0	NA	0	0	0	0	0	0	No	NA	No	NA	No
Candidatus Prometheoarchaeum syntrophicum	MK-D1	4.43	0	NA	0	NA	0	NA	0	0	0	0	0	0	No	NA	No	NA	Yes
Candidatus Woesearchaeota archaeon	NC_groundwater_85_Ag_S-0.1um_31_13	0.736802	0	NA	0	NA	0	NA	0	0	0	0	0	0	No	NA	No	NA	Yes
Candidatus Woesearchaeota archaeon	bin1342	0.919475	0	NA	0	NA	0	NA	0	0	0	0	0	0	No	NA	No	NA	Yes
Candidatus Woesearchaeota archaeon	NC_groundwater_433_Ag_B-0.1um_44_11	1.11	0	NA	0	NA	0	NA	0	0	0	0	0	0	No	NA	No	NA	Yes
Conexivisphaera calida	NAS-02	1.59	0	NA	0	NA	0	NA	0	0	0	0	0	0	No	NA	No	NA	No
Cuniculiplasma divulgatum	PM4 (=JCM 30641; =VKM B-2940)	1.88	0	NA	0	NA	0	NA	0	0	0	0	0	0	No	NA	No	NA	No
Cuniculiplasma divulgatum	S5(T) (=JCM 30642; =VKM B-2941)	1.94	0	NA	0	NA	0	NA	0	0	0	0	0	0	No	NA	No	NA	No
Desulfurococcus amylolyticus DSM 16532	DSM 16532	1.38	0	NA	0	NA	0	NA	0	0	0	0	0	0	Yes	WP_014767269.1	Yes	WP_014767269.1	No
Desulfurococcus mucosus DSM 2162	DSM 2162	1.31	0	NA	0	NA	0	NA	0	0	0	0	0	0	No	NA	No	NA	No
Ferroglobus placidus DSM 10642	DSM 10642	2.2	1	WP_012965581.1	1	WP_012965577.1	2	WP_012966466.1;WP_012965582.1	0	2	0	1	0	1	Yes	WP_012965950.1	Yes	WP_012965950.1	Yes
Ferroplasma acidarmanus fer1	fer1	1.94	0	NA	0	NA	0	NA	0	0	0	0	0	0	No	NA	No	NA	No
Ferroplasma acidiphilum	Y	1.83	0	NA	0	NA	0	NA	0	0	0	0	0	0	No	NA	No	NA	No
Fervidicoccus fontis Kam940	Kam940	1.32	0	NA	0	NA	0	NA	0	0	0	0	0	0	No	NA	Yes	WP_014558061.1	No
Geoglobus ahangari	234	1.77	0	NA	0	NA	0	NA	0	0	0	0	0	0	Yes	WP_048096491.1	No	NA	Yes
Hadesarchaea archaeon	MAG-18	1.2	0	NA	0	NA	0	NA	0	0	0	0	0	0	No	NA	No	NA	Yes
Hadesarchaea archaeon CG08_land_8_20_14_0_20_51_8	CG08_land_8_20_14_0_20_51_8	0.617632	0	NA	0	NA	0	NA	0	0	0	0	0	0	No	NA	No	NA	Yes
Hadesarchaea archaeon DG-33	DG-33	0.786381	0	NA	0	NA	0	NA	0	0	0	0	0	0	No	NA	No	NA	Yes
Halalkaliarchaeum desulfuricum	AArc-Sl	3.31	0	NA	0	NA	0	NA	0	0	0	0	0	0	No	NA	No	NA	Yes
Halalkalicoccus jeotgali B3	B3	3.7	1	WP_008417592.1	0	NA	3	WP_008413843.1;WP_008417591.1;WP_008415027.1	0	3	0	0	0	3	Yes	WP_008417580.1	Yes	WP_008417580.1	Yes
Halanaeroarchaeum sulfurireducens	M27-SA2	2.25	2	WP_050048540.1;WP_050048565.1	1	WP_054519727.1	5	WP_054519639.1;WP_079978762.1;WP_050047963.1;WP_050048617.1;WP_050047402.1	2	3	2	3	0	0	Yes	WP_050048553.1	Yes	WP_050048553.1	Yes
Halapricum salinum	CBA1105	3.45	3	WP_049994543.1;WP_049992472.1;WP_049994325.1	1	WP_049994051.1	10	WP_049994084.1;WP_049994197.1;WP_136342339.1;WP_161569360.1;WP_049993398.1;WP_049993592.1;WP_049994705.1;WP_136342252.1;WP_049992397.1;WP_049993153.1	6	4	6	1	0	3	Yes	WP_049994056.1	Yes	WP_049994056.1	Yes
Halarchaeum sp. CBA1220	CBA1220	3.18	0	NA	0	NA	0	NA	0	0	0	0	0	0	No	NA	No	NA	Yes
Haloarcula hispanica ATCC 33960	CGMCC 1.2049	3.89	2	WP_008307828.1;WP_023843341.1	1	WP_014041346.1	15	WP_014040210.1;WP_044952059.1;WP_014039850.1;WP_014041490.1;WP_014041260.1;WP_129756165.1;WP_014040430.1;WP_023843385.1;WP_014040134.1;WP_014039717.1;WP_014039302.1;WP_014040102.1;WP_014039078.1;WP_014040986.1;WP_014041643.1	8	7	8	4	0	3	Yes	WP_014041344.1	Yes	WP_014041344.1	Yes
Haloarcula marismortui ATCC 43049	ATCC 43049	4.27	2	WP_004958750.1;WP_004957150.1	1	WP_011224083.1	17	WP_011223179.1;WP_049939029.1;WP_011222874.1;WP_011224261.1;WP_004958436.1;WP_011224223.1;WP_049939098.1;WP_049938840.1;WP_011224334.1;WP_011223084.1;WP_011223353.1;WP_171814226.1;WP_004962182.1;WP_011224412.1;WP_171814237.1;WP_011223818.1;WP_011224391.1	9	8	9	5	0	3	Yes	WP_011224081.1	No	NA	Yes
Haloarcula sp. CBA1115	CBA1115	4.23	2	WP_008307828.1;WP_050036780.1	1	WP_050037100.1	16	WP_050037974.1;WP_044952059.1;WP_050037815.1;WP_050037728.1;WP_050037160.1;WP_014041260.1;WP_154020806.1;WP_050038108.1;WP_050038246.1;WP_050037882.1;WP_175055168.1;WP_014039302.1;WP_050038286.1;WP_050037317.1;WP_050036895.1;WP_050037245.1	9	7	9	3	0	4	Yes	WP_050037097.1	Yes	WP_050037096.1	Yes
Haloarcula sp. JP-L23	JP-L23	4.93	3	WP_166967860.1;WP_166971449.1;WP_166972697.1	0	NA	12	WP_166972699.1;WP_166968617.1;WP_166968320.1;WP_166968177.1;WP_166970002.1;WP_166969036.1;WP_166967024.1;WP_166969966.1;WP_166971864.1;WP_166968974.1;WP_166969371.1;WP_166967325.1	7	5	7	5	0	0	Yes	WP_050037097.1	Yes	WP_050037096.1	Yes
Haloarcula taiwanensis	Taiwanensis	3.72	2	WP_101351021.1;WP_101350512.1	1	WP_101351023.1	17	WP_198560231.1;WP_101351222.1;WP_101349749.1;WP_101351172.1;WP_101349590.1;WP_101350933.1;WP_101351472.1;WP_101349252.1;WP_101351852.1;WP_198560236.1;WP_101349860.1;WP_101351470.1;WP_101350129.1;WP_101349830.1;WP_064288521.1;WP_101350697.1;WP_101348839.1	11	6	11	3	0	3	Yes	WP_101351018.1	Yes	WP_101351275.1	Yes
Haloarculaceae archaeon HArcel1	HArcel1	2.72	3	WP_108381540.1;WP_108381050.1;WP_108380691.1	1	WP_108381538.1	8	WP_108382337.1;WP_108382145.1;WP_108380690.1;WP_108384158.1;WP_108381235.1;WP_108383832.1;WP_108383755.1;WP_108380981.1	3	5	3	5	0	0	Yes	WP_108381889.1	Yes	WP_108381888.1	Yes
Haloarculaceae archaeon HSR12-1	HSR12-1	2.94	3	QSG07054.1;QSG06248.1;QSG05858.1	1	QSG07056.1	9	QSG05231.1;QSG04456.1;QSG05985.1;QSG05859.1;QSG05478.1;QSG05612.1;QSG05513.1;QSG06484.1;QSG05155.1	3	6	3	6	0	0	Yes	QSG07050.1	Yes	QSG07050.1	Yes
Haloarculaceae archaeon HSR12-2	HSR12-2	2.89	4	QSG10061.1;QSG09291.1;QSG08600.1;QSG09572.1	1	QSG10063.1	9	QSG09424.1;QSG10395.1;QSG08983.1;QSG08297.1;QSG08601.1;QSG09331.1;QSG09571.1;QSG09644.1;QSG08016.1	4	5	4	5	0	0	Yes	QSG10057.1	Yes	QSG10057.1	Yes
Haloarculaceae archaeon HSR-Bgl	HSR-Bgl	3.08	4	QSG10855.1;QSG11988.1;QSG11552.1;QSG13351.1	1	QSG10853.1	7	QSG12321.1;QSG13352.1;QSG11907.1;QSG12241.1;QSG11553.1;QSG11255.1;QSG12858.1	4	3	4	3	0	0	Yes	QSG10859.1	Yes	QSG10859.1	Yes
Haloarculaceae archaeon HSR-Est	HSR-Est	2.88	2	QSG15696.1;QSG14799.1	1	QSG15698.1	8	QSG15403.1;QSG15540.1;QSG15655.1;QSG14317.1;QSG15045.1;QSG14419.1;QSG14411.1;QSG15189.1	4	4	4	4	0	0	Yes	QSG15692.1	Yes	QSG15691.1	Yes
Halobacteriales archaeon AArc-S	AArc-S	3.04	1	QSG03195.1	1	QSG03198.1	2	QSG03356.1;QSG02423.1	2	0	2	0	0	0	Yes	QSG03272.1	Yes	QSG03607.1	Yes
Halobacterium hubeiense	JI20-1	3.13	2	WP_059056567.1;WP_059058211.1	1	WP_059056590.1	9	WP_089649814.1;WP_059056532.1;WP_082687150.1;WP_059057253.1;WP_059056577.1;WP_059057065.1;WP_059057474.1;WP_059057608.1;WP_082687192.1	4	5	4	0	0	5	Yes	WP_059056579.1	No	NA	Yes
Halobacterium salinarum NRC-1	NRC-1; ATCC 700922	2.57	2	WP_010902693.1;WP_010902667.1	1	WP_010902690.1	17	WP_010902217.1;WP_010903283.1;WP_010902678.1;WP_010903098.1;WP_010902723.1;WP_010903266.1;WP_012289396.1;WP_010902553.1;WP_197535906.1;WP_012289229.1;WP_010903210.1;WP_010903287.1;WP_010902562.1;WP_010903284.1;WP_010903109.1;WP_010903014.1;WP_010903048.1	12	5	12	1	0	4	Yes	WP_010902719.1	Yes	WP_012289251.1	Yes
Halobacterium sp. BOL4-2	BOL4-2	2.53	2	WP_010902693.1;WP_010902667.1	1	WP_205252617.1	18	WP_205251453.1;WP_205252067.1;WP_012289648.1;WP_205252613.1;WP_205251973.1;WP_205252632.1;WP_205252097.1;WP_205252057.1;WP_205252758.1;WP_205252545.1;WP_205252555.1;WP_205252040.1;WP_205250944.1;WP_205252552.1;WP_205252068.1;WP_010903109.1;WP_205251933.1;WP_205252771.1	12	6	12	5	0	1	Yes	WP_205252630.1	Yes	WP_205252615.1	Yes
Halobacterium sp. DL1	DL1	3.16	3	WP_049938648.1;WP_009761521.1;WP_009486856.1	1	WP_009761499.1	6	WP_049938385.1;WP_009761549.1;WP_009486857.1;WP_009761510.1;WP_009761627.1;WP_009760698.1	2	4	2	2	0	2	Yes	WP_205252630.1	Yes	WP_205252615.1	Yes
Halobellus limi	CGMCC 1.10331	3.75	1	WP_103991995.1	0	NA	6	WP_200820860.1;WP_103991902.1;WP_160113940.1;WP_103992058.1;WP_103992879.1;WP_103991886.1	3	3	3	2	0	1	Yes	WP_103991609.1	Yes	WP_103991608.1	Yes
Halobiforma lacisalsi AJ5	AJ5	4.38	4	WP_007139864.1;WP_007139861.1;WP_007140704.1;WP_007140705.1	2	WP_007139858.1;WP_076738768.1	23	WP_007141016.1;WP_007143600.1;WP_007141432.1;WP_007139862.1;WP_007141797.1;WP_007142997.1;WP_007142249.1;WP_076738687.1;WP_007142878.1;WP_007141100.1;WP_007142295.1;WP_007140009.1;WP_007142919.1;WP_007142806.1;WP_007142110.1;WP_007140335.1;WP_007140263.1;WP_010546544.1;WP_007141645.1;WP_076738708.1;WP_029601520.1;WP_007141045.1;WP_007140206.1	16	7	16	2	0	5	Yes	WP_007139843.1	Yes	WP_007139843.1	Yes
Halodesulfurarchaeum formicicum	HSR6	2.09	4	WP_070364421.1;WP_083426117.1;WP_070365942.1;WP_070364403.1	1	WP_071933227.1	5	WP_158514130.1;WP_070364404.1;WP_071932670.1;WP_071932736.1;WP_071933225.1	1	4	1	2	0	2	Yes	WP_071933233.1	No	NA	Yes
Haloferax alexandrinus	wsp1	3.71	2	WP_004043717.1;WP_006601005.1	1	WP_163488973.1	13	WP_006600463.1;WP_163489475.1;WP_163488622.1;WP_163489102.1;WP_163488535.1;WP_006601006.1;WP_163489430.1;WP_163489431.1;WP_004065900.1;WP_008605901.1;WP_004065219.1;WP_004063082.1;WP_004062903.1	6	7	6	5	0	2	Yes	WP_049896094.1	Yes	WP_049896094.1	Yes
Haloferax gibbonsii	ARA6	3.92	2	WP_008092931.1;WP_004978132.1	1	WP_050458942.1	12	WP_050459630.1;WP_050458901.1;WP_050458831.1;WP_050459062.1;WP_050458640.1;WP_004974085.1;WP_050458570.1;WP_050460341.1;WP_050459519.1;WP_050458641.1;WP_050459327.1;WP_050459502.1	6	6	6	3	0	3	Yes	WP_004977363.1	Yes	WP_004977362.1	Yes
Haloferax mediterranei ATCC 33500	ATCC 33500	3.91	2	WP_179955373.1;WP_004060836.1	1	WP_004572444.1	12	WP_004059580.1;WP_004060395.1;WP_004057805.1;WP_004056907.1;WP_014732501.1;WP_004060384.1;WP_004059680.1;WP_004058070.1;WP_049917455.1;WP_014732812.1;WP_004057804.1;WP_004059505.1	5	7	5	2	0	5	Yes	WP_014732248.1	Yes	WP_014732248.1	Yes
Haloferax volcanii DS2	DS2	4.01	2	WP_004043717.1;WP_004040963.1	1	WP_004043719.1	12	WP_004043811.1;WP_004042376.1;WP_004043975.1;WP_004043451.1;WP_004044377.1;WP_004042109.1;WP_004042106.1;WP_004044919.1;WP_004044504.1;WP_004044376.1;WP_004041660.1;WP_004041880.1	6	6	6	3	0	3	Yes	WP_013035369.1	Yes	WP_013035369.1	Yes
Halogeometricum borinquense	wsp4	3.99	1	WP_006056964.1	1	WP_163485810.1	13	WP_163487329.1;WP_163486634.1;WP_163485246.1;WP_163486831.1;WP_163487563.1;WP_163487526.1;WP_163485989.1;WP_163488082.1;WP_163487381.1;WP_163486147.1;WP_163487509.1;WP_163486656.1;WP_163485326.1	8	5	8	5	0	0	Yes	WP_006056948.1	Yes	WP_163485803.1	Yes
Halolamina sp. CBA1230	CBA1230	3.47	0	NA	0	NA	0	NA	0	0	0	0	0	0	No	NA	No	NA	Yes
Halomicrobium mukohataei DSM 12286	DSM 12286	3.33	2	WP_012807777.1;WP_015762899.1	1	WP_012807779.1	16	WP_015762593.1;WP_015763978.1;WP_015763376.1;WP_012807541.1;WP_049940832.1;WP_012807810.1;WP_164731969.1;WP_049940704.1;WP_049940815.1;WP_015761991.1;WP_015762599.1;WP_015762060.1;WP_015762711.1;WP_015763465.1;WP_015763629.1;WP_015764059.1	11	5	11	2	0	3	Yes	WP_012807773.1	Yes	WP_012807772.1	Yes
Halomicrobium sp. LC1Hm	LC1Hm	3.33	2	WP_153554401.1;WP_153553090.1	1	WP_153554403.1	14	WP_153554048.1;WP_153555085.1;WP_153554431.1;WP_153553532.1;WP_153554414.1;WP_153554270.1;WP_153552123.1;WP_153553344.1;WP_153553574.1;WP_153553624.1;WP_153553742.1;WP_153554110.1;WP_153554651.1;WP_194286903.1	8	6	8	6	0	0	Yes	WP_153554397.1	Yes	WP_153554397.1	Yes
Halomicrobium sp. ZPS1	ZPS1	3.09	2	WP_012807777.1;WP_015762899.1	1	WP_012807779.1	15	WP_015762593.1;WP_015763978.1;WP_015763376.1;WP_049940832.1;WP_012807810.1;WP_164731969.1;WP_049940704.1;WP_049940815.1;WP_015761991.1;WP_015762599.1;WP_015762060.1;WP_015762711.1;WP_015763465.1;WP_015763629.1;WP_015764059.1	11	4	11	2	0	2	Yes	WP_153554397.1	Yes	WP_153554397.1	Yes
Halopenitus persicus	CBA1233	3.11	0	NA	0	NA	0	NA	0	0	0	0	0	0	No	NA	No	NA	Yes
Halopiger xanaduensis SH-6	SH-6	4.36	4	WP_013881008.1;WP_013881010.1;WP_013880060.1;WP_013880059.1	2	WP_049895316.1;WP_013880063.1	17	WP_013879621.1;WP_013881007.1;WP_148263646.1;WP_013875758.1;WP_013878229.1;WP_013879957.1;WP_013881381.1;WP_013878757.1;WP_013879179.1;WP_013875794.1;WP_013880889.1;WP_013878691.1;WP_013879220.1;WP_013881100.1;WP_013878235.1;WP_171814661.1;WP_013879146.1	9	8	9	3	0	5	Yes	WP_013881028.1	Yes	WP_013881027.1	Yes
Haloplanus aerogenes	JCM 16430	3.5	2	WP_199722661.1;WP_121918862.1	1	WP_121918860.1	11	WP_121919174.1;WP_121921265.1;WP_121921369.1;WP_121919757.1;WP_121920685.1;WP_121921448.1;WP_121922184.1;WP_121920017.1;WP_121919408.1;WP_121920183.1;WP_121921254.1	5	6	5	6	0	0	Yes	WP_121918845.1	Yes	WP_121918845.1	Yes
Haloplanus rallus	MBLA0036	3.56	2	WP_157688732.1;WP_157688772.1	1	WP_157688770.1	13	WP_157688259.1;WP_157688024.1;WP_157690618.1;WP_157690288.1;WP_157689610.1;WP_157687782.1;WP_157689537.1;WP_157689480.1;WP_199243609.1;WP_157689819.1;WP_157689887.1;WP_157688156.1;WP_157690624.1	5	8	5	8	0	0	Yes	WP_157690926.1	Yes	WP_157688748.1	Yes
Haloplanus rubicundus	CBA1113	3.53	2	WP_114585977.1;WP_114586003.1	1	WP_114586001.1	9	WP_114584428.1;WP_114586321.1;WP_114584836.1;WP_114585967.1;WP_187695750.1;WP_114584780.1;WP_114585138.1;WP_187695755.1;WP_114585869.1	4	5	4	5	0	0	Yes	WP_114585983.1	Yes	WP_114585984.1	Yes
Haloprofundus sp. MHR1	MHR1	3.05	0	NA	0	NA	0	NA	0	0	0	0	0	0	No	NA	No	NA	Yes
Haloquadratum walsbyi C23	DSM 16854 = C23	3.26	0	NA	0	NA	0	NA	0	0	0	0	0	0	No	NA	No	NA	Yes
Halorhabdus sp. CBA1104	CBA1104	2.63	3	WP_154552210.1;WP_154552540.1;WP_154551564.1	1	WP_154552212.1	10	WP_154551122.1;WP_154552276.1;WP_195837628.1;WP_154552520.1;WP_154551590.1;WP_154551947.1;WP_154552152.1;WP_154551227.1;WP_195837602.1;WP_154551552.1	5	5	5	4		1	Yes	WP_154552207.1	Yes	WP_154552205.1	Yes
Halorhabdus tiamatea SARL4B	type strain: SARL4B	3.15	2	WP_008525631.1;WP_008527953.1	1	WP_008525629.1	6	WP_008528328.1;WP_008523926.1;WP_008527699.1;WP_008523880.1;WP_049816593.1;WP_008528186.1	2	4	2	2	0	2	Yes	WP_008525640.1	Yes	WP_008525640.1	Yes
Halorhabdus utahensis DSM 12940	DSM 12940	3.12	2	WP_015788455.1;WP_015788704.1	1	WP_015788702.1	6	WP_015790115.1;WP_015788937.1;WP_015790088.1;WP_015789233.1;WP_015789010.1;WP_012795511.1	3	3	3	1	0	2	Yes	WP_015788709.1	No	NA	Yes
Halorientalis sp. IM1011	IM1011	3.78	2	WP_077206590.1;WP_077205194.1	1	WP_077206588.1	10	WP_077206530.1;WP_077204938.1;WP_077207230.1;WP_077205707.1;WP_077206535.1;WP_077206506.1;WP_077204912.1;WP_077208345.1;WP_077207271.1;WP_077206687.1	5	5	5	1	0	4	Yes	WP_077206594.1	No	NA	Yes
Halorubrum ezzemoulense	Fb21	3.73	2	WP_049930396.1;WP_092563099.1	1	WP_129452433.1	13	WP_094520273.1;WP_094520931.1;WP_129452624.1;WP_089308518.1;WP_094520568.1;WP_049931314.1;WP_094521005.1;WP_094520694.1;WP_129452294.1;WP_099288919.1;WP_049931706.1;WP_049930862.1;WP_094520129.1	9	4	9	2	0	2	Yes	WP_100050495.1	Yes	WP_100050495.1	Yes
Halorubrum lacusprofundi ATCC 49239	ATCC 49239	3.69	1	WP_015910958.1	1	WP_015910960.1	7	WP_169304940.1;WP_015909773.1;WP_049933611.1;WP_049933583.1;WP_012659334.1;WP_015910569.1;WP_049933708.1	4	3	4	2	0	1	Yes	WP_015911241.1	Yes	WP_015911241.1	Yes
Halorubrum sodomense	MBLA0099	3.02	1	WP_017343946.1	1	WP_211554137.1	7	WP_211553870.1;WP_017342202.1;WP_211553772.1;WP_211554344.1;WP_211554465.1;WP_211553619.1;WP_026046154.1	4	3	4	2	0	1	Yes	WP_211554000.1	Yes	WP_211554000.1	Yes
Halorubrum sp. 2020YC2	2020YC2	3.06	1	WP_215086699.1	1	WP_215086697.1	11	WP_215087890.1;WP_215086269.1;WP_215087090.1;WP_215086294.1;WP_215086623.1;WP_215087405.1;WP_215087454.1;WP_215088762.1;WP_215086359.1;WP_215087042.1;WP_215088697.1	7	4	7	4	0	0	Yes	WP_215086847.1	Yes	WP_215086847.1	Yes
Halorubrum sp. BOL3-1	BOL3-1	3.67	1	WP_128909168.1	1	WP_128909170.1	9	WP_128909836.1;WP_128907979.1;WP_128908707.1;WP_128909291.1;WP_128909762.1;WP_128908366.1;WP_128907032.1;WP_128907297.1;WP_128907033.1	4	5	4	5	0	0	Yes	WP_215086847.1	Yes	WP_215086847.1	Yes
Halorubrum trapanicum	CBA1232	3.08	1	WP_096394718.1	1	WP_096394722.1	8	WP_096393167.1;WP_096394261.1;WP_096393897.1;WP_096394113.1;WP_096395399.1;WP_096396283.1;WP_096393950.1;WP_096396162.1	5	3	5	1	0	2	Yes	WP_096394438.1	Yes	WP_096394438.1	Yes
Halorussus sp. RC-68	RC-68	3.49	2	WP_128475900.1;WP_128475883.1	1	WP_128475897.1	12	WP_128476761.1;WP_166035402.1;WP_128478236.1;WP_166035416.1;WP_128476647.1;WP_128475878.1;WP_128477149.1;WP_128478436.1;WP_128476514.1;WP_128477547.1;WP_128478365.1;WP_128478827.1	7	5	7	5	0	0	Yes	WP_128475810.1	Yes	WP_208023583.1	Yes
Halosimplex litoreum	YGH94	4.16	2	WP_198061007.1;WP_198062444.1	1	WP_198061005.1	11	WP_198060294.1;WP_198061881.1;WP_198062741.1;WP_198061565.1;WP_198063683.1;WP_198062453.1;WP_198063889.1;WP_198063677.1;WP_198063795.1;WP_198063658.1;WP_198061459.1	6	5	6	3	0	2	Yes	WP_198061010.1	Yes	WP_198061010.1	Yes
Halosimplex pelagicum	R2	5.2	2	WP_179919372.1;WP_179917874.1	1	WP_179919370.1	16	WP_179920849.1;WP_179918383.1;WP_179920292.1;WP_179917631.1;WP_179917882.1;WP_179920568.1;WP_179919297.1;WP_179920556.1;WP_179922503.1;WP_179922988.1;WP_179917822.1;WP_179923094.1;WP_179922421.1;WP_179920565.1;WP_179919683.1;WP_179918970.1	9	7	9	7	0	0	Yes	WP_179919374.1	Yes	WP_179919374.1	Yes
Halosimplex rubrum	R27	4.48	2	WP_179909225.1;WP_179911602.1	1	WP_179909227.1	14	WP_179911414.1;WP_179908380.1;WP_179910624.1;WP_179910453.1;WP_179909997.1;WP_179909100.1;WP_179911593.1;WP_179911924.1;WP_179907854.1;WP_179911782.1;WP_179911829.1;WP_179910411.1;WP_179909502.1;WP_179908824.1	7	7	7	7	0	0	Yes	WP_179909222.1	Yes	WP_179909222.1	Yes
Halostagnicola larsenii XH-48	XH-48	4.13	2	WP_084568994.1;WP_049953410.1	1	WP_049953412.1	12	WP_084568989.1;WP_049953415.1;WP_084569010.1;WP_049953424.1;WP_049951872.1;WP_049952079.1;WP_049951474.1;WP_084569049.1;WP_084569072.1;WP_084568898.1;WP_049953413.1;WP_084569126.1	3	9	3	1	0	8	Yes	WP_049953671.1	Yes	WP_049953671.1	Yes
Haloterrigena daqingensis	JX313	3.84	1	WP_076578944.1	1	WP_076578951.1	4	WP_076583089.1;WP_076580055.1;WP_076579690.1;WP_139326989.1	3	1	3	0	0	1	No	NA	No	NA	Yes
Haloterrigena jeotgali	A29	4.9	2	WP_049964507.1;WP_049964508.1	1	WP_049964505.1	4	WP_049965428.1;WP_049965933.1;WP_049965848.1;WP_049965657.1	3	1	3	0	0	1	No	NA	No	NA	Yes
Haloterrigena longa	ABH32	3.59	2	WP_207270024.1;WP_207269324.1	2	WP_207270022.1;WP_207269326.1	6	WP_207271577.1;WP_207269323.1;WP_207269714.1;WP_207269095.1;WP_207271665.1;WP_207269502.1	5	1	5	1	0	0	No	NA	No	NA	Yes
Haloterrigena salifodinae	BOL5-1	5.09	4	WP_008895231.1;WP_126662977.1;WP_204747760.1;WP_204748466.1	2	WP_204747762.1;WP_204748468.1	6	WP_204746710.1;WP_126663389.1;WP_204748323.1;WP_204749252.1;WP_204746651.1;WP_204746635.1	3	3	3	3	0	0	Yes	WP_126662327.1	Yes	WP_204746568.1	Yes
Haloterrigena sp. KZCA68	KZCA68	3.82	2	WP_207287722.1;WP_207287723.1	1	WP_207287720.1	2	WP_207290263.1;WP_207289893.1	2	0	2	0	0	0	Yes	WP_207290006.1	Yes	WP_207290855.1	Yes
Haloterrigena sp. YPL8	YPL8	4.36	2	WP_179263161.1;WP_179264147.1	1	WP_179263155.1	6	WP_179263125.1;WP_179260799.1;WP_179263010.1;WP_179259892.1;WP_179261348.1;WP_179260960.1	6	0	6	0	0	0	Yes	WP_207290006.1	Yes	WP_207290855.1	Yes
Haloterrigena turkmenica DSM 5511	DSM 5511	5.44	2	WP_012942166.1;WP_012942167.1	1	WP_012942164.1	5	WP_148225444.1;WP_012944773.1;WP_012944429.1;WP_012941533.1;WP_012944455.1	5	0	5	0	0	0	Yes	WP_012944537.1	Yes	WP_012944538.1	Yes
Halovivax ruber XH-70	XH-70	3.22	1	WP_015300551.1	1	WP_015300553.1	5	WP_015301107.1;WP_148680633.1;WP_015300461.1;WP_015301773.1;WP_015299651.1	3	2	3	1	0	1	Yes	WP_015299881.1	No	NA	Yes
Halovivax sp. KZCA124	KZCA124	5.17	1	WP_207588592.1	1	WP_207588602.1	6	WP_207588607.1;WP_207590086.1;WP_207591051.1;WP_207586191.1;WP_207586761.1;WP_207586559.1	4	2	4	2	0	0	Yes	WP_207591450.1	Yes	WP_207591450.1	Yes
Hyperthermus butylicus DSM 5456	DSM 5456	1.67	0	NA	0	NA	0	NA	0	0	0	0	0	0	No	NA	No	NA	No
Ignicoccus hospitalis KIN4/I	KIN4/I	1.3	0	NA	0	NA	0	NA	0	0	0	0	0	0	No	NA	No	NA	No
Ignicoccus islandicus DSM 13165	DSM 13165	1.39	0	NA	0	NA	0	NA	0	0	0	0	0	0	No	NA	No	NA	No
Ignisphaera aggregans DSM 17230	DSM 17230	1.88	0	NA	0	NA	0	NA	0	0	0	0	0	0	No	NA	Yes	YP_003860331.1	No
Infirmifilum lucidum	3507LT	1.63	0	NA	0	NA	0	NA	0	0	0	0	0	0	No	NA	No	NA	No
Infirmifilum uzonense	1807-2	1.61	0	NA	0	NA	0	NA	0	0	0	0	0	0	No	NA	No	NA	No
Lokiarchaeum sp. GC14_75	GC14_75	5.14	1	KKK42813.1	1	KKK42815.1	8	KKK44308.1;KKK45380.1;KKK45746.1;KKK43225.1;KKK42961.1;KKK46011.1;KKK41876.1;KKK40667.1	8	0	3	0	5	0	No	NA	No	NA	Yes
Metallosphaera cuprina Ar-4	Ar-4	1.84	0	NA	0	NA	0	NA	0	0	0	0	0	0	No	NA	No	NA	No
Metallosphaera hakonensis JCM 8857 = DSM 7519	HO1-1	2.54	0	NA	0	NA	0	NA	0	0	0	0	0	0	No	NA	No	NA	No
Metallosphaera prunae	Ron 12/II	2.2	0	NA	0	NA	0	NA	0	0	0	0	0	0	No	NA	No	NA	No
Metallosphaera sedula	ARS50-1	2.19	0	NA	0	NA	0	NA	0	0	0	0	0	0	No	NA	Yes	WP_012021275.1	No
Metallosphaera tengchongensis	Ric-A	2.18	0	NA	0	NA	0	NA	0	0	0	0	0	0	No	NA	No	NA	No
Methanobacterium congolense	Buetzberg	2.47	0	NA	0	NA	0	NA	0	0	0	0	0	0	No	NA	No	NA	Yes
Methanobacterium formicicum	Mb9	2.49	0	NA	0	NA	0	NA	0	0	0	0	0	0	No	NA	No	NA	Yes
Methanobacterium formicicum	BRM9	2.45	0	NA	0	NA	0	NA	0	0	0	0	0	0	No	NA	No	NA	Yes
Methanobacterium formicicum	NA	2.48	0	NA	0	NA	0	NA	0	0	0	0	0	0	No	NA	No	NA	Yes
Methanobacterium lacus	AL-21	2.58	0	NA	0	NA	0	NA	0	0	0	0	0	0	No	NA	No	NA	Yes
Methanobacterium paludis	SWAN1	2.55	0	NA	0	NA	0	NA	0	0	0	0	0	0	No	NA	No	NA	Yes
Methanobacterium sp. BAmetb5	BAmetb5	2.42	0	NA	0	NA	0	NA	0	0	0	0	0	0	No	NA	No	NA	Yes
Methanobacterium sp. BRmetb2	BRmetb2	2.17	0	NA	0	NA	0	NA	0	0	0	0	0	0	No	NA	No	NA	Yes
Methanobacterium sp. MB1	NA	2.03	0	NA	0	NA	0	NA	0	0	0	0	0	0	No	NA	No	NA	Yes
Methanobacterium sp. MethCAN	MethCAN	2.19	0	NA	0	NA	0	NA	0	0	0	0	0	0	No	NA	No	NA	Yes
Methanobacterium sp. MZ-A1	MZ-A1	2.52	0	NA	0	NA	0	NA	0	0	0	0	0	0	No	NA	No	NA	Yes
Methanobacterium subterraneum	MO-MB1	2.51	0	NA	0	NA	0	NA	0	0	0	0	0	0	No	NA	No	NA	Yes
Methanobacterium subterraneum	A8p	2.52	0	NA	0	NA	0	NA	0	0	0	0	0	0	No	NA	No	NA	Yes
Methanobrevibacter millerae	SM9	2.54	0	NA	0	NA	0	NA	0	0	0	0	0	0	No	NA	No	NA	Yes
Methanobrevibacter olleyae	YLM1	2.2	0	NA	0	NA	0	NA	0	0	0	0	0	0	No	NA	No	NA	No
Methanobrevibacter ruminantium M1	M1	2.94	0	NA	0	NA	0	NA	0	0	0	0	0	0	No	NA	No	NA	No
Methanobrevibacter smithii	KB11	1.81	0	NA	0	NA	0	NA	0	0	0	0	0	0	No	NA	No	NA	Yes
Methanobrevibacter smithii ATCC 35061	ATCC 35061	1.85	0	NA	0	NA	0	NA	0	0	0	0	0	0	No	NA	No	NA	No
Methanobrevibacter sp. AbM4	AbM4	2	0	NA	0	NA	0	NA	0	0	0	0	0	0	No	NA	No	NA	Yes
Methanobrevibacter sp. YE315	YE315	2.27	0	NA	0	NA	0	NA	0	0	0	0	0	0	No	NA	No	NA	No
Methanocaldococcus bathoardescens	JH146	1.61	1	WP_048201927.1	0	NA	4	WP_081874472.1;WP_048201931.1;WP_048202627.1;WP_048202432.1	3	1	2	0	1	1	Yes	WP_048202002.1	Yes	WP_048202001.1	Yes
Methanocaldococcus fervens AG86	AG86	1.51	1	WP_015791198.1	1	WP_015791196.1	3	WP_157200696.1;WP_015791308.1;WP_015791659.1	3	0	2	0	1	0	Yes	WP_015791760.1	Yes	WP_015791759.1	Yes
Methanocaldococcus infernus ME	ME	1.33	2	WP_013100184.1;WP_048203362.1	1	WP_048203362.1	6	WP_013099524.1;WP_157198837.1;WP_157198844.1;WP_013099881.1;WP_013100756.1;WP_198002840.1	4	2	2	2	2	0	Yes	WP_013100510.1	Yes	WP_013100509.1	Yes
Methanocaldococcus jannaschii DSM 2661	DSM 2661	1.74	0	NA	0	NA	0	NA	0	0	0	0	0	0	Yes	WP_010870405.1	No	NA	No
Methanocaldococcus sp. FS406-22	FS406-22	1.77	0	NA	0	NA	0	NA	0	0	0	0	0	0	Yes	WP_012980852.1	Yes	WP_012980851.1	Yes
Methanocaldococcus sp. SG1	SG1	1.48	0	NA	0	NA	0	NA	0	0	0	0	0	0	Yes	WP_012980852.1	Yes	WP_012980851.1	No
Methanocaldococcus vulcanius M7	M7	1.76	1	WP_012819667.1	1	WP_048196669.1	3	WP_012819666.1;WP_015733567.1;WP_015733502.1	3	0	1	0	2	0	Yes	WP_012819507.1	Yes	WP_012819508.1	Yes
Methanocella arvoryzae MRE50	MRE50	3.18	2	WP_012036454.1;WP_012034930.1	1	WP_048198655.1	3	WP_081477344.1;WP_012035676.1;WP_081477292.1	1	2	1	1	0	1	No	NA	No	WP_012037038.1	Yes
Methanocella conradii HZ254	HZ254	2.38	0	NA	0	NA	0	NA	0	0	0	0	0		Yes	WP_014406499.1	Yes	WP_014406499.1	Yes
Methanocella paludicola SANAE	SANAE	2.96	0	NA	0	NA	0	NA	0	0	0	0	0	0	No	NA	No	NA	Yes
Methanococcoides burtonii DSM 6242	DSM 6242	2.58	1	WP_011498514.1	1	WP_011498518.1	1	WP_011498513.1	0	1	0	1	0	0	Yes	WP_011498286.1	Yes	WP_011498504.1	Yes
Methanococcoides methylutens MM1	MM1	2.39	0	NA	0	NA	0	NA	0	0	0	0	0	0	Yes	WP_048204936.1	Yes	WP_048204936.1	Yes
Methanococcus aeolicus Nankai-3	Nankai-3	1.57	0	NA	0	NA	0	NA	0	0	0	0	0	0	Yes	WP_011972981.1	Yes	WP_011972979.1	Yes
Methanococcus maripaludis	DSM 2067	1.71	1	WP_013999368.1	1	WP_104837167.1	3	WP_104837639.1;WP_104837165.1;WP_104837568.1	3	0	3	0	0	0	Yes	WP_181504865.1	Yes	WP_104838046.1	Yes
Methanococcus maripaludis	OS7mut1	1.74	1	WP_013999368.1	1	WP_119720953.1	2	WP_119720955.1;WP_119721381.1	2	0	2	0	0	0	Yes	WP_171815076.1	Yes	WP_013999954.1	Yes
Methanococcus maripaludis C5	C5	1.79	1	WP_011868496.1	1	WP_011868498.1	5	WP_155810378.1;WP_011869288.1;WP_011868500.1;WP_011869045.1;WP_011868604.1	4	1	3	1	1	0	Yes	WP_011869482.1	Yes	WP_011869482.1	Yes
Methanococcus maripaludis C6	C6	1.74	1	WP_012194457.1	1	WP_012194455.1	5	WP_012194453.1;WP_012193282.1;WP_012193185.1;WP_012192945.1;WP_052290601.1	5	0	4	0	1	0	Yes	WP_012193766.1	No	NA	Yes
Methanococcus maripaludis C7	C7	1.77	1	WP_011976579.1	1	WP_011976581.1	6	WP_011976583.1;WP_012067941.1;WP_011977460.1;WP_012068296.1;WP_012067940.1;WP_012068278.1	6	0	5	0	1	0	Yes	WP_011977324.1	No	NA	Yes
Methanococcus maripaludis KA1	KA1	1.86	1	WP_013999368.1	1	WP_119720953.1	2	WP_171816599.1;WP_146778030.1	2	0	2	0	0	0	Yes	WP_171816604.1	Yes	WP_013999954.1	Yes
Methanococcus maripaludis OS7	OS7	1.75	1	WP_013999368.1	1	WP_119720953.1	2	WP_119720955.1;WP_119721381.1	2	0	2	0	0	0	Yes	WP_171815076.1	Yes	WP_013999954.1	Yes
Methanococcus maripaludis S2	S2	1.66	1	WP_011170869.1	1	WP_011170871.1	4	WP_011170357.1;WP_011170431.1;WP_048064085.1;WP_048064075.1	4	0	4	0	0	0	Yes	WP_011171612.1	Yes	WP_011171612.1	Yes
Methanococcus maripaludis X1	X1	1.75	1	WP_013999368.1	1	WP_013999370.1	2	WP_013999372.1;WP_013998829.1	2	0	1	0	1	0	Yes	WP_171816604.1	Yes	WP_013999954.1	Yes
Methanococcus vannielii SB	SB	1.72	1	WP_011971953.1	1	WP_011972033.1	4	WP_012066212.1;WP_011972035.1;WP_011971952.1;WP_012065911.1	4	0	3	0	1	0	Yes	WP_012065798.1	No	NA	Yes
Methanococcus voltae A3	A3	1.94	1	WP_013180332.1	1	WP_013180334.1	4	WP_157209433.1;WP_013180876.1;WP_013180336.1;WP_013180051.1	4	0	3	0	1	0	Yes	WP_013180683.1	No	NA	Yes
Methanocorpusculum labreanum Z	Z	1.8	0	NA	0	NA	0	NA	0	0	0	0	0	0	No	NA	No	NA	No
Methanoculleus bourgensis MS2T	MS2T	2.79	1	WP_014867175.1	1	WP_014867777.1	1	WP_014867174.1	0	1	0	0	0	1	No	NA	Yes	WP_014867789.1	Yes
Methanoculleus marisnigri JR1	JR1	2.48	2	WP_011844384.1;WP_011843095.1	2	WP_011843787.1;WP_011843093.1	2	WP_011844383.1;WP_011843094.1	1	1	1	1	0	0	No	NA	Yes	WP_011843806.1	Yes
Methanofervidicoccus sp. A16	A16	1.5	1	WP_148120969.1	1	WP_148120971.1	4	WP_148120973.1;WP_148120979.1;WP_148120223.1;WP_148119941.1	3	1	3	1	0	0	Yes	WP_148120575.1	Yes	WP_148120573.1	Yes
methanogenic archaeon ISO4-H5	ISO4-H5	1.94	0	NA	0	NA	0	NA	0	0	0	0	0	0	No	NA	No	NA	No
Methanohalobium evestigatum Z-7303	Z-7303	2.41	2	WP_013194330.1;WP_013193862.1	1	WP_013194333.1	2	WP_157197280.1;WP_013193863.1	1	1	1	1	0	0	Yes	WP_013194194.1	No	NA	Yes
Methanohalophilus halophilus	Z-7982	2.02	0	NA	0	NA	0	NA	0	0	0	0	0	0	Yes	WP_072561774.1	No	NA	Yes
Methanohalophilus mahii DSM 5219	DSM 5219	2.01	0	NA	0	NA	0	NA	0	0	0	0	0	0	No	NA	No	NA	Yes
Methanolacinia petrolearia DSM 11571		2.84	7	WP_013330624.1;WP_013329552.1;WP_148222319.1;WP_013328483.1;WP_013329554.1;WP_013328162.1;WP_013328099.1	1	WP_013329991.1	10	WP_013330625.1;WP_013329586.1;WP_148222213.1;WP_013328283.1;WP_013329553.1;WP_013328100.1;WP_013328482.1;WP_187287602.1;WP_013329551.1;WP_013328036.1	2	8	0	2	0	8	Yes	WP_148222253.1	Yes	WP_083773200.1	Yes
Methanolobus psychrophilus R15	R15	3.07	3	WP_015052855.1;WP_015051990.1;WP_015054881.1	1	WP_015054507.1	4	WP_015052856.1;WP_015054882.1;WP_015053217.1;WP_015053584.1	2	2	2	2	0	0	Yes	WP_015052414.1	Yes	WP_015052414.1	Yes
Methanolobus zinderi	DSM 21339	2.7	2	WP_176965156.1;WP_176964528.1	1	WP_176965579.1	3	WP_176964527.1;WP_176964227.1;WP_176965161.1	2	1	1	1	1	0	Yes	WP_176964722.1	Yes	WP_176964722.1	Yes
Methanomassiliicoccaceae archaeon DOK	DOK	1.89	0	NA	0	NA	0	NA	0	0	0	0	0	0	No	NA	No	NA	No
Methanomethylovorans hollandica DSM 15978	DSM 15978	2.71	1	WP_015324426.1	1	WP_015324803.1	1	WP_015324368.1	1	0	0	0	1	0	Yes	WP_015324281.1	Yes	WP_015324281.1	Yes
Methanopyrus kandleri AV19	AV19	1.69	0	NA	0	NA	0	NA	0	0	0	0	0	0	No	NA	No	NA	No
Methanopyrus sp. KOL6	KOL6	1.43	0	NA	0	NA	0	NA	0	0	0	0	0	0	No	NA	No	NA	No
Methanopyrus sp. SNP6	SNP6	1.42	0	NA	0	NA	0	NA	0	0	0	0	0	0	No	NA	No	NA	No
Methanoregula boonei 6A8	6A8	2.54	3	WP_012106796.1;WP_012107139.1;WP_012106643.1	1	WP_012106887.1	4	WP_012107140.1;WP_157677612.1;WP_198324459.1;WP_012107138.1	0	4	0	4	0	0	Yes	WP_012106899.1	Yes	WP_012106899.1	Yes
Methanoregula formicica SMSP	SMSP	2.82	6	WP_048111479.1;WP_015285626.1;WP_015286866.1;WP_015286232.1;WP_015286014.1;WP_083883423.1	2	WP_015285515.1;WP_015285869.1	6	WP_048111362.1;WP_015286015.1;WP_158491392.1;WP_015286865.1;WP_083883416.1;WP_015285868.1	1	5	1	3	0	2	No	NA	No	WP_015285503.1	Yes
Methanosaeta harundinacea 6Ac	6Ac	2.57	0	NA	0	NA	0	NA	0	0	0	0	0	0	No	NA	No	NA	Yes
Methanosalsum zhilinae DSM 4017	DSM 4017	2.14	1	WP_013897880.1	1	WP_013897883.1	1	WP_013897879.1	1	0	1	0	0	0	Yes	WP_013897854.1	No	NA	Yes
Methanosarcina acetivorans C2A	C2A	5.75	2	WP_048066438.1;WP_011020079.1	2	WP_011023005.1;WP_011020073.1	2	WP_048065598.1;WP_048066043.1	1	1	1	1	0	0	No	NA	Yes	WP_011023001.1	Yes
Methanosarcina barkeri 227	227	4.49	1	WP_048122610.1	1	WP_048122615.1	1	WP_048123680.1	1	0	1	0	0	0	No	NA	Yes	WP_052712679.1	Yes
Methanosarcina flavescens	E03.2	3.28	1	WP_054298994.1	1	WP_054298998.1	1	WP_054299039.1	1	0	1	0	0	0	No	NA	Yes	WP_054298531.1	Yes
Methanosarcina horonobensis HB-1 = JCM 15518	HB-1	5.02	3	WP_048143233.1;WP_048142889.1;WP_158024265.1	2	WP_158024265.1;WP_048142898.1	4	WP_048138127.1;WP_048142296.1;WP_048138128.1;WP_048142891.1	1	3	1	3	0	0	Yes	WP_048138143.1	Yes	WP_048138143.1	Yes
Methanosarcina lacustris Z-7289	Z-7289	4.14	1	WP_048128551.1	1	WP_048128541.1	1	WP_048129650.1	1	0	1	0	0	0	No	NA	Yes	WP_052722948.1	Yes
Methanosarcina mazei	zm-15	4.32	3	WP_011032286.1;WP_015411743.1;WP_163645383.1	2	WP_163645383.1;WP_011033271.1	3	WP_048039894.1;WP_048044169.1;WP_015411742.1	1	2	1	2	0	0	No	NA	Yes	WP_011032276.1	Yes
Methanosarcina siciliae C2J	C2J	5.43	2	WP_048173155.1;WP_048174336.1	2	WP_048184029.1;WP_048185415.1	2	WP_048184022.1;WP_048186264.1	1	1	1	1	0	0	No	NA	Yes	WP_048184038.1	Yes
Methanosarcina sp. Kolksee	Kolksee	4.55	1	WP_048158048.1	1	WP_048158049.1	1	WP_048158472.1	1	0	1	0	0	0	No	NA	Yes	WP_052725361.1	Yes
Methanosarcina thermophila	MT-1	3.19	1	BAW28599.1	1	BAW28594.1	1	NA	1	0	1	0	0	0	No	NA	Yes	BAW29345.1	Yes
Methanosarcina vacuolata Z-761	Z-761	4.56	1	WP_048123418.1	1	WP_048123424.1	1	WP_048124365.1	1	0	1	0	0	0	No	NA	Yes	WP_052727904.1	Yes
Methanosphaera sp. BMS	BMS	2.87	0	NA	0	NA	0	NA	0	0	0	0	0	0	No	NA	No	NA	No
Methanosphaera stadtmanae	MGYG-HGUT-02164	1.77	0	NA	0	NA	0	NA	0	0	0	0	0	0	No	NA	No	NA	No
Methanosphaera stadtmanae DSM 3091	DSM 3091	1.77	0	NA	0	NA	0	NA	0	0	0	0	0	0	No	NA	No	NA	No
Methanosphaerula palustris E1-9c	E1-9c	2.92	9	WP_012617979.1;WP_048145205.1;WP_012617640.1;WP_012619221.1;WP_012618335.1;WP_012618400.1;WP_012618394.1;WP_048145192.1;WP_083767010.1	2	WP_048145310.1;WP_012617981.1	11	WP_012618879.1;WP_012618724.1;WP_012617733.1;WP_012618337.1;WP_012618401.1;WP_012619220.1;WP_158303660.1;WP_083766993.1;WP_083766992.1;WP_012618398.1;WP_012617980.1	1	10	1	6	0	4	Yes	WP_012618991.1	Yes	WP_012618992.1	Yes
Methanospirillum hungatei JF-1	JF-1	3.54	15	WP_143709577.1;WP_011448020.1;WP_011448898.1;WP_011449506.1;WP_048067747.1;WP_011448427.1;WP_011447085.1;WP_011449359.1;WP_048067652.1;WP_011447989.1;WP_011449491.1;WP_011448022.1;WP_083758437.1;WP_011448638.1;WP_048067541.1	2	WP_011447543.1;WP_011448018.1	27	WP_011448637.1;WP_011448201.1;WP_011447418.1;WP_083758516.1;WP_011448412.1;WP_011447980.1;WP_011447086.1;WP_011447718.1;WP_204222959.1;WP_011449035.1;WP_011448929.1;WP_011447396.1;WP_011447412.1;WP_143709451.1;WP_011448426.1;WP_143709563.1;WP_011449507.1;WP_011449915.1;WP_011449889.1;WP_011448416.1;WP_048067358.1;WP_052288771.1;WP_011447548.1;WP_011448644.1;WP_011449621.1;WP_011448019.1;WP_011447…	13	14	13	8	0	6	No	NA	Yes	WP_011450070.1	Yes
Methanothermobacter marburgensis str. Marburg	Marburg	1.64	0	NA	0	NA	0	NA	0	0	0	0	0	0	No	NA	No	NA	Yes
Methanothermobacter sp. CaT2	CaT2	1.73	0	NA	0	NA	0	NA	0	0	0	0	0	0	No	NA	No	NA	Yes
Methanothermobacter sp. EMTCatA1	EMTCatA1	1.72	0	NA	0	NA	0	NA	0	0	0	0	0	0	No	NA	No	NA	Yes
Methanothermobacter sp. KEPCO-1	KEPCO-1	1.74	0	NA	0	NA	0	NA	0	0	0	0	0	0	No	NA	No	NA	Yes
Methanothermobacter sp. MT-2	MT-2	1.52	0	NA	0	NA	0	NA	0	0	0	0	0	0	No	NA	No	NA	No
Methanothermobacter sp. THM-1	THM-1	1.72	0	NA	0	NA	0	NA	0	0	0	0	0	0	No	NA	No	NA	Yes
Methanothermobacter sp. THM-2	THM-2	1.7	0	NA	0	NA	0	NA	0	0	0	0	0	0	No	NA	No	NA	Yes
Methanothermobacter thermautotrophicus str. Delta H	Delta H	1.75	0	NA	0	NA	0	NA	0	0	0	0	0	0	No	NA	No	NA	Yes
Methanothermobacter wolfeii	SIV6	1.69	0	NA	0	NA	0	NA	0	0	0	0	0	0	No	NA	No	NA	Yes
Methanothermococcus okinawensis IH1	IH1	1.68	2	WP_013867568.1;WP_013867568.1	1	WP_013867566.1	1	WP_013867564.1	1	0	1	0	0	0	Yes	WP_048058049.1	Yes	WP_048058049.1	Yes
Methanothermus fervidus DSM 2088	DSM 2088	1.24	0	NA	0	NA	0	NA	0	0	0	0	0	0	No	NA	No	NA	No
Methanothrix soehngenii GP6	GP6	3.03	0	NA	0	NA	0	NA	0	0	0	0	0	0	No	NA	No	NA	Yes
Methanothrix thermoacetophila PT	PT	1.88	0	NA	0	NA	0	NA	0	0	0	0	0	0	No	NA	No	NA	Yes
Methanotorris igneus Kol 5	Kol 5	1.85	0	NA	0	NA	0	NA	0	0	0	0	0	0	No	NA	No	NA	No
Natrarchaeobaculum aegyptiacum	JW/NM-HA 15	3.93	4	WP_086887159.1;WP_086887158.1;WP_086887248.1;WP_086887201.1	2	WP_086887155.1;WP_086887250.1	21	WP_186336482.1;WP_086887740.1;WP_086888506.1;WP_086887270.1;WP_086888595.1;WP_086887788.1;WP_086888433.1;WP_086889823.1;WP_086888540.1;WP_086888402.1;WP_086888949.1;WP_086889222.1;WP_086886770.1;WP_086889457.1;WP_086888908.1;WP_086889831.1;WP_086887160.1;WP_086887820.1;WP_086887598.1;WP_086888466.1;WP_086888376.1	8	13	8	2	0	11	Yes	WP_086887356.1	Yes	WP_086887354.1	Yes
Natrarchaeobaculum sulfurireducens	AArc1	3.79	3	WP_117363690.1;WP_117363691.1;WP_117364617.1	2	WP_117363694.1;WP_117364620.1	23	WP_117363253.1;WP_117364582.1;WP_117362808.1;WP_117364714.1;WP_117364012.1;WP_117365876.1;WP_117363710.1;WP_117364363.1;WP_117364808.1;WP_117362956.1;WP_161958283.1;WP_117364910.1;WP_117364078.1;WP_117365609.1;WP_117365525.1;WP_117363259.1;WP_117365524.1;WP_161958286.1;WP_161958285.1;WP_117363299.1;WP_117365519.1;WP_117364101.1;WP_117362683.1	11	12	11	12	0	0	Yes	WP_117364798.1	Yes	WP_117364798.1	Yes
Natrialba magadii ATCC 43099	ATCC 43099	4.44	4	WP_004267169.1;WP_004267167.1;WP_004214533.1;WP_004214531.1	2	WP_004267164.1;WP_004214546.1	11	WP_004267170.1;WP_004215895.1;WP_004267168.1;WP_004266943.1;WP_004215133.1;WP_004216727.1;WP_004214368.1;WP_004267172.1;WP_004268064.1;WP_004214045.1;WP_012996489.1	7	4	7	0	0	4	Yes	WP_004267190.1	Yes	WP_004267189.1	Yes
Natrinema pallidum	BOL6-1	3.78	1	WP_138654214.1	1	WP_138654210.1	5	WP_138653445.1;WP_138655179.1;WP_138653033.1;WP_138653173.1;WP_006186151.1	4	1	4	0	0	1	No	NA	No	NA	Yes
Natrinema pellirubrum DSM 15624	DSM 15624	4.35	2	WP_006181856.1;WP_006181857.1	1	WP_006181853.1	4	WP_006182894.1;WP_006181515.1;WP_006180787.1;WP_006180339.1	3	1	3	0	0	1	No	NA	No	NA	Yes
Natrinema sp. J7-2	J7-2	3.79	1	WP_008459316.1	1	WP_014865269.1	4	WP_014864693.1;WP_014862712.1;WP_014864459.1;WP_014864717.1	3	1	3	0	0	1	No	NA	No	NA	Yes
Natrinema versiforme	BOL5-4	4.67	2	WP_138245567.1;WP_138245568.1	1	WP_138245565.1	5	WP_138246500.1;WP_138243523.1;WP_138243945.1;WP_138243690.1;WP_138243658.1	4	1	4	1	0	0	Yes	WP_138246704.1	Yes	WP_138246704.1	Yes
Natronobacterium gregoryi SP2	SP2	3.79	3	WP_005577722.1;WP_005577729.1;WP_005576318.1	2	WP_005577733.1;WP_005576324.1	23	WP_005580507.1;WP_005578219.1;WP_005580586.1;WP_049887808.1;WP_015233458.1;WP_015233364.1;WP_005578214.1;WP_005575391.1;WP_005579728.1;WP_005581049.1;WP_005575945.1;WP_005580981.1;WP_015233372.1;WP_005580075.1;WP_005577992.1;WP_005577653.1;WP_005577808.1;WP_005575651.1;WP_005580581.1;WP_005580182.1;WP_005580915.1;WP_005579424.1;WP_015233317.1	14	9	14	1	0	8	Yes	WP_015233507.1	Yes	WP_005577753.1	Yes
Natronococcus occultus SP4	SP4	4.31	0	NA	0	NA	0	NA	0	0	0	0	0	0	Yes	WP_015321554.1	Yes	WP_015321554.1	Yes
Natronomonas halophila	C90	3.21	0	NA	0	NA	0	NA	0	0	0	0	0	0	No	NA	No	NA	Yes
Natronomonas moolapensis 8.8.11	8.8.11	2.91	1	WP_015409383.1	1	WP_015409610.1	10	WP_015409070.1;WP_015408511.1;WP_015408671.1;WP_015410419.1;WP_015409766.1;WP_015410468.1;WP_015409863.1;WP_015410221.1;WP_015409885.1;WP_015409147.1	5	5	5	0	0	5	Yes	WP_015410089.1	Yes	WP_015410089.1	Yes
Natronomonas pharaonis DSM 2160	Gabara	2.75	1	WP_011323780.1	1	WP_011322805.1	18	WP_011323398.1;WP_011324119.1;WP_148215436.1;WP_011321760.1;WP_011322584.1;WP_011323319.1;WP_158303758.1;WP_049939514.1;WP_011323096.1;WP_011322653.1;WP_011323274.1;WP_011324445.1;WP_011323162.1;WP_011322546.1;WP_011322547.1;WP_011323529.1;WP_011322469.1;WP_011322602.1	7	11	7	5	0	6	Yes	WP_011322763.1	Yes	WP_011322764.1	Yes
Natronomonas salina	YPL13	3.75	0	NA	0	NA	2	WP_178332984.1;WP_178332489.1	1	1	1	1	0	0	No	NA	No	NA	Yes
Natronorubrum aibiense	‘ 7-3	4.35	2	WP_152941491.1;WP_152941493.1	1	WP_152941485.1	4	WP_152940465.1;WP_152943580.1;WP_152940793.1;WP_152938889.1	3	1	3	1	0	0	No	NA	No	NA	Yes
Natronorubrum bangense	JCM 10635	4.38	2	WP_006066675.1;WP_006066676.1	1	WP_049889839.1	5	WP_006066259.1;WP_049889642.1;WP_006068064.1;WP_205849540.1;WP_006065574.1	3	2	3	0	0	2	No	NA	No	NA	Yes
Nitrosarchaeum sp. AC2	AC2	1.72	0	NA	0	NA	0	NA	0	0	0	0	0	0	No	NA	No	NA	Yes
Nitrosopumilus adriaticus	NF5	1.8	0	NA	1	WP_052661870.1	2	WP_048115876.1;WP_160289397.1	0	2	0	0	0	2	Yes	WP_048115884.1	Yes	WP_048115882.1	Yes
Nitrosopumilus cobalaminigenes	HCA1	1.56	0	NA	0	NA	0	NA	0	0	0	0	0	0	No	NA	No	NA	Yes
Nitrosopumilus maritimus SCM1	SCM1	1.65	0	NA	0	NA	0	NA	0	0	0	0	0	0	No	NA	No	NA	Yes
Nitrosopumilus oxyclinae	HCE1	1.59	0	NA	0	NA	0	NA	0	0	0	0	0	0	No	NA	No	NA	Yes
Nitrosopumilus piranensis	D3C	1.71	0	NA	0	NA	0	NA	0	0	0	0	0	0	No	NA	No	NA	No
Nitrosopumilus sp. K4	K4	1.65	0	NA	0	NA	0	NA	0	0	0	0	0	0	No	NA	No	NA	Yes
Nitrosopumilus ureiphilus	PS0	2.17	1	WP_179370727.1	1	WP_179370724.1	2	WP_179370729.1;WP_218843341.1	0	2	0	1	0	1	Yes	WP_179370738.1	Yes	WP_179370736.1	Yes
Nitrososphaera viennensis EN76	EN76	2.53	1	WP_075054272.1	1	WP_075054274.1	2	WP_158435094.1;WP_075054271.1	1	1	1	0	0	1	Yes	WP_075054281.1	Yes	WP_075054281.1	Yes
Palaeococcus pacificus DY20341	DY20341	1.86	1	WP_144367990.1	1	WP_048164883.1	2	WP_048164881.1;WP_048164957.1	2	0	2	0	0	0	Yes	WP_048164872.1	No	NA	Yes
Picrophilus torridus DSM 9790	DSM 9790	1.55	0	NA	0	NA	0	NA	0	0	0	0	0	0	No	NA	No	NA	No
Pyrobaculum aerophilum str. IM2	IM2	2.22	0	NA	0	NA	0	NA	0	0	0	0	0	0	No	NA	No	NA	No
Pyrobaculum arsenaticum DSM 13514	DSM 13514	2.12	0	NA	0	NA	0	NA	0	0	0	0	0	0	No	NA	No	NA	No
Pyrobaculum calidifontis JCM 11548	JCM 11548	2.01	0	NA	0	NA	0	NA	0	0	0	0	0	0	No	NA	No	NA	No
Pyrobaculum ferrireducens	1860	2.47	0	NA	0	NA	0	NA	0	0	0	0	0	0	No	NA	No	NA	No
Pyrobaculum islandicum DSM 4184	DSM 4184	1.83	0	NA	0	NA	0	NA	0	0	0	0	0	0	No	NA	No	NA	No
Pyrobaculum neutrophilum V24Sta	V24Sta	1.77	0	NA	0	NA	0	NA	0	0	0	0	0	0	No	NA	No	NA	No
Pyrobaculum oguniense TE7	TE7	2.45	0	NA	0	NA	0	NA	0	0	0	0	0	0	No	NA	No	NA	No
Pyrobaculum sp. WP30	WP30	1.99	0	NA	0	NA	0	NA	0	0	0	0	0	0	No	NA	No	NA	No
Pyrococcus abyssi GE5	Orsay	1.77	1	WP_010868676.1	1	WP_048147076.1	5	WP_010868667.1;WP_010867545.1;WP_048147095.1;WP_010868675.1;WP_010868876.1	3	2	3	0	0	2	Yes	WP_010868611.1	No	NA	Yes
Pyrococcus furiosus COM1	COM1	1.91	0	NA	0	NA	0	NA	0	0	0	0	0	0	Yes	WP_081420782.1	No	NA	No
Pyrococcus horikoshii OT3	OT3	1.74	1	WP_010884588.1	1	WP_048053551.1	5	WP_010884598.1;WP_048053497.1;WP_052265089.1;WP_010884553.1;WP_048053527.1	3	2	3	2	0	0	Yes	WP_010884649.1	No	NA	Yes
Pyrococcus kukulkanii	NCB100	1.98	2	WP_068320325.1;WP_068320334.1	1	WP_068320334.1	5	WP_068320340.1;WP_068323044.1;WP_068320327.1;WP_068320554.1;WP_068320089.1	3	2	3	0	0	2	Yes	WP_074964193.1	No	NA	Yes
Pyrococcus sp. NA2	NA2	1.86	1	WP_013748599.1	1	WP_202795506.1	4	WP_013747919.1;WP_193383881.1;WP_013748544.1;WP_013748310.1	2	2	2	1	0	1	Yes	WP_013748646.1	No	NA	Yes
Pyrococcus yayanosii CH1	CH1	1.72	1	WP_013906262.1	1	WP_148236220.1	5	WP_013906271.1;WP_148236279.1;WP_013906569.1;WP_013905559.1;WP_013906300.1	3	2	3	1	0	1	Yes	WP_013905977.1	No	NA	Yes
Pyrodictium delaneyi	Su06	2.02	0	NA	0	NA	0	NA	0	0	0	0	0	0	Yes	WP_088171764.1	Yes	WP_088171764.1	No
Pyrolobus fumarii 1A	1A	1.84	0	NA	0	NA	0	NA	0	0	0	0	0	0	No	NA	No	NA	No
Saccharolobus shibatae B12	B12	2.92	0	NA	0	NA	0	NA	0	0	0	0	0	0	No	NA	Yes	WP_218267241.1	No
Saccharolobus solfataricus	SULM	2.66	0	NA	0	NA	0	NA	0	0	0	0	0	0	No	NA	Yes	WP_009992497.1	No
Salarchaeum sp. JOR-1	JOR-1	2.52	0	NA	0	NA	0	NA	0	0	0	0	0	0	Yes	WP_145846998.1	No	NA	Yes
Staphylothermus hellenicus DSM 12710	DSM 12710	1.58	0	NA	0	NA	0	NA	0	0	0	0	0	0	No	NA	No	NA	No
Staphylothermus marinus F1	F1	1.57	0	NA	0	NA	0	NA	0	0	0	0	0	0	No	NA	No	NA	No
Stygiolobus azoricus	FC6	1.99	0	NA	0	NA	0	NA	0	0	0	0	0	0	No	NA	No	NA	No
Sulfodiicoccus acidiphilus	HS-1	2.35	0	NA	0	NA	0	NA	0	0	0	0	0	0	No	NA	Yes	WP_126451378.1	No
Sulfolobus acidocaldarius	DG1	2.23	0	NA	0	NA	0	NA	0	0	0	0	0	0	No	NA	Yes	WP_011278027.1	No
Sulfolobus islandicus HVE10/4	HVE10/4	2.66	0	NA	0	NA	0	NA	0	0	0	0	0	0	No	NA	Yes	WP_012710301.1	No
Sulfolobus sp. A20	A20	2.69	0	NA	0	NA	0	NA	0	0	0	0	0	0	No	NA	Yes	WP_069283881.1	No
Sulfolobus sp. E11-6	E11-6	2.55	0	NA	0	NA	0	NA	0	0	0	0	0	0	No	NA	Yes	WP_153422295.1	No
Sulfolobus sp. E5-1-F	E5-1-F	2.54	0	NA	0	NA	0	NA	0	0	0	0	0	0	No	NA	Yes	WP_153422295.1	No
Sulfolobus sp. S-194	S-194	2.79	0	NA	0	NA	0	NA	0	0	0	0	0	0	No	NA	Yes	WP_168063813.1	No
Sulfuracidifex tepidarius	IC-007	2.54	0	NA	0	NA	0	NA	0	0	0	0	0	0	No	NA	No	NA	No
Sulfurisphaera ohwakuensis	TA-1	2.8	0	NA	0	NA	0	NA	0	0	0	0	0	0	No	NA	No	NA	No
Sulfurisphaera tokodaii str. 7	7	2.69	0	NA	0	NA	0	NA	0	0	0	0	0	0	No	NA	Yes	WP_010980606.1	No
Thermococcus barophilus	CH5	2.39	2	WP_056934011.1;WP_056934007.1	1	WP_056934007.1	5	WP_056934003.1;WP_056933480.1;WP_056934979.1;WP_056935015.1;WP_056934312.1	3	2	3	1	0	1	Yes	WP_082585123.1	No	NA	Yes
Thermococcus barossii	SHCK-94	1.92	0	NA	0	NA	0	NA	0	0	0	0	0	0	Yes	WP_088864866.1	Yes	WP_088864866.1	No
Thermococcus celer Vu 13 = JCM 8558	Vu 13	1.87	0	NA	0	NA	0	NA	0	0	0	0	0	0	Yes	WP_088863586.1	No	NA	No
Thermococcus chitonophagus	GC74	1.96	1	WP_068576545.1	1	WP_068576555.1	6	WP_068576561.1;WP_068579336.1;WP_068575718.1;WP_084448912.1;WP_068577862.1;WP_068576272.1	4	2	4	1	0	1	Yes	WP_068577946.1	No	NA	Yes
Thermococcus cleftensis	CL1	1.95	0	NA		NA	0	NA	0	0	0	0	0	0	No	NA	No	NA	No
Thermococcus eurythermalis	A501	2.13	2	WP_050003889.1;WP_050003893.1	1	WP_050003893.1	7	WP_050002082.1;WP_050003896.1;WP_050002712.1;WP_050002355.1;WP_081947252.1;WP_050003231.1;WP_050002400.1	6	1	5	0	1	1	Yes	WP_050003885.1	No	NA	Yes
Thermococcus gammatolerans EJ3	EJ3; DSM 15229	2.05	0	NA	1	WP_015859142.1	0	NA	0	0	0	0	0	0	Yes	WP_015859148.1	Yes	WP_015859148.1	Yes
Thermococcus gorgonarius	W-12	1.67	0	NA	0	NA	0	NA	0	0	0	0	0	0	No	NA	No	NA	No
Thermococcus guaymasensis DSM 11113	DSM 11113	1.92	0	NA	1	WP_062373985.1	0	NA	0	0	0	0	0	0	Yes	WP_062370042.1	No	NA	Yes
Thermococcus indicus	IOH1	2.23	2	WP_139681210.1;WP_139681214.1	1	WP_139681214.1	6	WP_139681218.1;WP_139679722.1;WP_139680096.1;WP_139681817.1;WP_139680891.1;WP_139679919.1	3	3	2	2	1	1	Yes	WP_139681203.1	No	NA	Yes
Thermococcus kodakarensis KOD1	KOD1	2.09	1	WP_011249580.1	0		5	WP_011249111.1;WP_011249581.1;WP_011251097.1;WP_011249589.1;WP_011250557.1	4	1	3		1	1	Yes	WP_011248997.1	No	NA	Yes
Thermococcus litoralis DSM 5473	DSM 5473	2.22	1	WP_004069981.1	1	WP_004069985.1	1	WP_004069879.1	0	1	0	0	0	1	Yes	WP_004069978.1	No	NA	Yes
Thermococcus nautili	‘30-1	1.98	2	WP_042690870.1;WP_042690878.1	1	WP_042690878.1	7	WP_042690883.1;WP_156927418.1;WP_042692745.1;WP_042691133.1;WP_042690872.1;WP_042689888.1;WP_042691190.1	6	1	5	0	1	1	Yes	WP_042690864.1	No	NA	Yes
Thermococcus onnurineus NA1	NA1	1.85	1	WP_012572153.1	1	WP_012572158.1	4	WP_012572162.1;WP_202964955.1;WP_012571670.1;WP_012572718.1	2	2	2	1	0	1	Yes	WP_012572149.1	No	NA	Yes
Thermococcus pacificus	P-4	1.79	0	NA	0	NA	0	NA	0	0	0	0	0	0	No	NA	No	NA	No
Thermococcus paralvinellae	ES1	1.96	0	NA	0	NA	0	NA	0	0	0	0	0	0	No	NA	No	NA	No
Thermococcus peptonophilus	OG-1	1.9	2	WP_062386618.1;WP_062386633.1	1	WP_062386633.1	8	WP_062389849.1;WP_062387876.1;WP_062388632.1;WP_062386622.1;WP_062386643.1;WP_062389909.1;WP_062390254.1;WP_054841325.1	6	2	5	0	1	2	Yes	WP_062388116.1	Yes	WP_062388116.1	Yes
Thermococcus piezophilus	CDGS	1.93	1	WP_068664261.1	1	WP_068664267.1	3	WP_068664275.1;WP_082871966.1;WP_068664887.1	1	2	1	0	0	2	Yes	WP_068664248.1	No	NA	Yes
Thermococcus profundus	DT-5432	2.04	1	WP_088858133.1	2	WP_088858128.1;WP_088857832.1	7	WP_198362251.1;WP_088858132.1;WP_088857663.1;WP_088858125.1;WP_088858612.1;WP_088858060.1;WP_088857179.1	6	1	5	0	1	1	Yes	WP_088857828.1	No	NA	Yes
Thermococcus radiotolerans	EJ2	1.87	0	NA	0	NA	0	NA	0	0	0	0	0	0	Yes	WP_088865999.1	Yes	WP_088865999.1	No
Thermococcus sibiricus MM 739	MM 739	1.85	0	NA	0	NA	0	NA	0	0	0	0	0	0	Yes	WP_015849067.1	Yes	WP_015849067.1	No
Thermococcus siculi	RG-20	2.03	0	NA	0	NA	0	NA	0	0	0	0	0	0	No	NA	No	NA	No
Thermococcus sp. 2319x1	2319x1	1.96	0	NA	0	NA	0	NA	0	0	0	0	0	0	Yes	WP_058946598.1	No	NA	No
Thermococcus sp. 4557	4557	2.01	0	NA	0	NA	0	NA	0	0	0	0	0	0	Yes	WP_058946598.1	No	NA	No
Thermococcus sp. 5-4	5-4	1.85	0	NA	0	NA	0	NA	0	0	0	0	0	0	Yes	WP_058946598.1	No	NA	No
Thermococcus sp. AM4	AM4	2.09	0	NA	0	NA	0	NA	0	0	0	0	0	0	Yes	WP_058946598.1	No	NA	Yes
Thermococcus sp. EXT12c/(Thermococcus henrietii EXT12c)	EXT12c	2.16	2	WP_099212069.1;WP_099212077.1	1	WP_099212077.1	8	WP_099212085.1;WP_099209943.1;WP_099209152.1;WP_099209512.1;WP_099212071.1;WP_099211118.1;WP_099210960.1;WP_099209548.1	7	1	6	0	1	1	Yes	WP_058946598.1	No	NA	Yes
Thermococcus sp. IRI35c/(Thermococcus camini IRI35C)	IRI35c	2.02	0	NA	0	NA	0	NA	0	0	0	0	0	0	Yes	WP_058946598.1	No	NA	No
Thermococcus sp. P6	P6	1.52	0	NA	0	NA	0	NA	0	0	0	0	0	0	Yes	WP_058946598.1	No	NA	No
Thermococcus sp. SY113	SY113	2.17	2	WP_139681210.1;WP_148882159.1	1	WP_148883500.1	7	WP_148883219.1;WP_168194744.1;WP_148883496.1;WP_148883870.1;WP_148882105.1;WP_148882158.1;WP_148883026.1	4	3	4	2	0	1	Yes	WP_058946598.1	No	NA	Yes
Thermococcus thioreducens	OGL-20P	2.07	0	NA	0	NA	0	NA	0	0	0	0	0	0	Yes	WP_055429512.1	No	NA	No
Thermofilum adornatus 1505	1505	1.75	0	NA	0	NA	0	NA	0	0	0	0	0	0	No	NA	No	NA	No
Thermofilum pendens Hrk 5	Hrk 5	1.81	0	NA	0	NA	0	NA	0	0	0	0	0	0	No	NA	No	NA	No
Thermogladius calderae 1633	1633	1.36	0	NA	0	NA	0	NA	0	0	0	0	0	0	No	NA	No	NA	No
Thermoplasma acidophilum DSM 1728	DSM1728	1.56	0	NA	0	NA	0	NA	0	0	0	0	0	0	Yes	WP_010901812.1	No	NA	No
Thermoplasma volcanium GSS1	GSS1	1.58	0	NA	0	NA	0	NA	0	0	0	0	0	0	Yes	WP_010917684.1	Yes	WP_010917684.1	No
Thermoplasmatales archaeon BRNA1	BRNA1	1.46	0	NA	0	NA	0	NA	0	0	0	0	0	0	Yes	QRF74951.1	No	NA	No
Thermoproteus tenax Kra 1	Kra 1	1.84	0	NA	0	NA	0	NA	0	0	0	0	0	0	No	NA	No	NA	No
Thermoproteus uzoniensis 768-20	768-20	1.94	0	NA	0	NA	0	NA	0	0	0	0	0	0	No	NA	No	NA	No
Thermosphaera aggregans DSM 11486	DSM 11486	1.32	0	NA	0	NA	0	NA	0	0	0	0	0	0	No	NA	Yes	WP_013130068.1	No
Vulcanisaeta distributa DSM 14429	DSM 14429	2.37	0	NA	0	NA	0	NA	0	0	0	0	0	0	No	NA	No	NA	No
Vulcanisaeta moutnovskia 768-28	768-28	2.3	0	NA	0	NA	0	NA	0	0	0	0	0	0	No	NA	No	NA	No
NA: indicate strains that do not contain CheW, CheA, ArlA, and ArlB respectively.
Yes: indicate strains that do contain CheY-homologs (Please see T-row).
No: indicate strains that do not contain CheY-homologs (Please see T-row).

## Sheet: Table S7
Table S7. Summary of CheY homologs in archaea genomes.
Organism Name	Strain	Assembly	accession number	aa-length	accession number	aa-length	accession number	aa-length
Methanococcus voltae	A3	GCA_000006175.2	WP_013180339.1	123	WP_013180203.1	118
Halobacterium salinarum	NRC-1	GCA_000006805.1	AAG19395.1	120	AAG19213.1	195	AAG20197.1	189
Methanopyrus kandleri	AV19	GCA_000007185.1
Pyrobaculum aerophilum	IM2	GCA_000007225.1
Methanosarcina acetivorans	C2A	GCA_000007345.1	AAM06441.1	120	AAM03470.1	131	AAM04782.1	125	AAM04687.1	148	AAM05415.1	124	AAM06240.1	126	AAM07718.1	123	AAM04882.1	147	AAM05649.1	127	AAM04883.1	137	AAM03472.1	126	AAM04688.1	146
Picrophilus torridus	DSM 9790	GCA_000008265.1
Methanothermobacter thermautotrophicus	Delta H	GCA_000008645.1	AAB84951.1	145	AAB85055.1	64
Archaeoglobus fulgidus	DSM 4304	GCA_000008665.1	AAB90207.1	121	AAB89351.1	117	AAB90783.1	125	AAB89861.1	122	AAB89010.1	121	AAB89986.1	128	AAB91243.1	114	AAB90176.1	134	AAB89775.1	133
Thermococcus kodakarensis	KOD1	GCA_000009965.1	BAD84821.1	120
Methanocella paludicola	SANAE	GCA_000011005.1	BAI61822.1	129	BAI62653.1	128	BAI61617.1	122	BAI61722.1	118	BAI61228.1	119	BAI62095.1	138
Haloarcula marismortui	ATCC 43049	GCA_000011085.1	AAV47032.1	119	AAV46075.1	194	AAV44395.1	129	AAV45406.1	173	AAV47999.1	199	AAV47011.1	124
Pyrococcus horikoshii	OT3	GCA_000011105.1	BAA29570.1	120
Aeropyrum pernix	K1	GCA_000011125.1
Thermoplasma volcanium	GSS1	GCA_000011185.1
Sulfurisphaera tokodaii	7	GCA_000011205.1
Methanococcus maripaludis	S2	GCA_000011585.1	CAF30489.1	123	CAF30860.1	119
Methanosphaera stadtmanae	DSM 3091	GCA_000012545.1
Methanospirillum hungatei	JF-1	GCA_000013445.1	ABD39886.1	120	ABD41174.1	120	ABD39903.1	120	ABD42728.1	125	ABD40085.1	122	ABD39937.1	169	ABD42727.1	131	ABD42722.1	127	ABD41676.1	121	ABD42379.1	121	ABD41652.1	156	ABD42385.1	124	ABD42273.1	122	ABD39935.1	128	ABD42883.1	143	ABD41634.1	149	ABD41338.1	186	ABD40636.1	137	ABD42369.1	133	ABD40592.1	196	ABD40703.1	135	ABD42571.1	126
Methanococcoides burtonii	DSM 6242	GCA_000013725.1	ABE51354.1	120	ABE53296.1	125	ABE52981.1	123	ABE51660.1	170	ABE52463.1	131	ABE51788.1	134	ABE53145.1	130	ABE53151.1	134	ABE51794.1	135
Methanothrix thermoacetophila	PT	GCA_000014945.1	ABK13866.1	119	ABK14200.1	142	ABK15027.1	157
Hyperthermus butylicus	DSM 5456	GCA_000015145.1
Pyrobaculum islandicum	DSM 4184	GCA_000015205.1
Thermofilum pendens	Hrk 5	GCA_000015225.1
Methanocorpusculum labreanum	Z	GCA_000015765.1
Pyrobaculum calidifontis	JCM 11548	GCA_000015805.1
Methanoculleus marisnigri	JR1	GCA_000015825.1	ABN56878.1	120	ABN58049.1	128	ABN57950.1	136
Staphylothermus marinus	F1	GCA_000015945.1
Methanococcus maripaludis	C5	GCA_000016125.1	ABO35050.1	123	ABO34605.1	119
Pyrobaculum arsenaticum	DSM 13514	GCA_000016385.1
Methanobrevibacter smithii	ATCC 35061	GCA_000016525.1
Methanococcus vannielii	SB	GCA_000017165.1	ABR54165.1	123	ABR54520.1	121
Methanococcus aeolicus	Nankai-3	GCA_000017185.1	ABR57012.1	129
Methanococcus maripaludis	C7	GCA_000017225.1	WP_011976587.1	123	WP_011976948.1	119
Methanoregula boonei	6A8	GCA_000017625.1	ABS55856.1	120	ABS56921.1	182	ABS56606.1	129	ABS55418.1	126	ABS56035.1	127	ABS56327.1	153	ABS55431.1	124	ABS55620.1	130	ABS55638.1	121
Ignicoccus hospitalis	KIN4/I	GCA_000017945.1
Caldivirga maquilingensis	IC-167	GCA_000018305.1
Thermococcus onnurineus	NA1	GCA_000018365.1	ACJ16684.1	120
Nitrosopumilus maritimus	SCM1	GCA_000018465.1	ABX12272.1	125	ABX13515.1	116	ABX12147.1	126	ABX13098.1	124	ABX13102.1	145	ABX13144.1	102	ABX12361.1	128	ABX12348.1	130	ABX12941.1	125
Methanococcus maripaludis	C6	GCA_000018485.1	WP_012194449.1	123	WP_012194120.1	119
Pyrobaculum neutrophilum	V24Sta	GCA_000019805.1
Methanosphaerula palustris	E1-9c	GCA_000021965.1	ACL17163.1	120	ACL17540.1	119	ACL17507.1	122	ACL17455.1	140	ACL17078.1	163	ACL16833.1	181	ACL17557.1	145
Halorubrum lacusprofundi	ATCC 49239	GCA_000022205.1	ACM58133.1	118	ACM56296.1	119	ACM58125.1	187
Thermococcus gammatolerans	EJ3	GCA_000022365.1	ACS34032.1	122
Thermococcus sibiricus	MM 739	GCA_000022545.1
Halorhabdus utahensis	DSM 12940	GCA_000023945.1	ACV11136.1	119	ACV11742.1	124	ACV13046.1	194	ACV12039.1	146	ACV10546.1	183	ACV12028.1	193	ACV11912.1	191	ACV10957.1	200
Halomicrobium mukohataei	DSM 12286	GCA_000023965.1	ACV46374.1	119	ACV48665.1	197	ACV48653.1	194	ACV47778.1	193	ACV48483.1	182	ACV47698.1	197
Methanocaldococcus fervens	AG86	GCA_000023985.1	ACV24921.1	124	ACV24466.1	120
Methanobrevibacter ruminantium	M1	GCA_000024185.1
Methanocaldococcus vulcanius	M7	GCA_000024625.1	ACX73350.1	124
Archaeoglobus profundus	DSM 5631	GCA_000025285.1	ADB58425.1	121	ADB57603.1	122	ADB58057.1	113
Haloterrigena turkmenica	DSM 5511	GCA_000025325.1	ADB59854.1	120	ADB59811.1	190	ADB59605.1	154	ADB60137.1	140	ADB63868.1	136	ADB62004.1	138	ADB60154.1	190	ADB61017.1	175	ADB60424.1	197	ADB63567.1	150	ADB61183.1	151	ADB63335.1	146
Ferroglobus placidus	DSM 10642	GCA_000025505.1	ADC65236.1	120	ADC65869.1	118	ADC64433.1	123
Methanocaldococcus sp. FS406-22	FS406-22	GCA_000025525.1	ADC68938.1	121
Natrialba magadii	ATCC 43099	GCA_000025625.1	ADD06703.1	120	ADD06430.1	118	ADD04714.1	121	ADD06249.1	154	ADD06929.1	151	ADD07225.1	135	ADD04679.1	171	ADD06939.1	129
Aciduliprofundum boonei	T469	GCA_000025665.1	ADD09342.1	115	ADD09002.1	119	ADD08891.1	194	ADD08660.1	107
Haloferax volcanii	DS2	GCA_000025685.1	ADE02829.1	122	AOP12795.1	137	ADE05178.1	196	ADE04759.1	192
Methanohalophilus mahii	DSM 5219	GCA_000025865.1	ADE36867.1	123	ADE36997.1	140	ADE35829.1	121	ADE37338.1	141	ADE36023.1	131	ADE36656.1	129
Natronomonas pharaonis	DSM 2160	GCA_000026045.1	CAI49142.1	118	CAI48349.1	120	CAI48105.1	188	CAI48432.1	134	CAI48161.2	159
Methanocella arvoryzae	MRE50	GCA_000063445.1	CAJ35499.1	120	CAJ35876.1	132	CAJ38170.1	134	CAJ37025.1	130	CAJ37575.1	104	CAJ37286.1	135	CAJ37576.1	117
Methanocaldococcus jannaschii	DSM 2661	GCA_000091665.1
Thermosphaera aggregans	DSM 11486	GCA_000092185.1
Methanocaldococcus infernus	ME	GCA_000092305.1	ADG12917.1	125
Staphylothermus hellenicus	DSM 12710	GCA_000092465.1
Acidilobus saccharovorans	345-15	GCA_000144915.1
Methanothermobacter marburgensis	Marburg	GCA_000145295.1	ADL58436.1	144
Ignisphaera aggregans	DSM 17230	GCA_000145985.1
Methanolacinia petrolearia	DSM 11571	GCA_000147875.1	ADN36812.1	120	ADN35368.1	120	ADN35968.1	121	ADN35360.1	123	ADN34960.1	133	ADN34794.1	133	ADN36869.1	126
Vulcanisaeta distributa	DSM 14429	GCA_000148385.1
Thermococcus sp. AM4	AM4	GCA_000151205.2	EEB74145.1	122
Ferroplasma acidarmanus	fer1	GCA_000152265.2
Methanothermus fervidus	DSM 2088	GCA_000166095.1
Methanothermococcus okinawensis	IH1	GCA_000179575.2	AEH07377.1	123	AEH07007.1	124
Desulfurococcus mucosus	DSM 2162	GCA_000186365.1
Sulfolobus islandicus	HVE10/4	GCA_000189575.1
Vulcanisaeta moutnovskia	768-28	GCA_000190315.1
Methanobacterium lacus	AL-21	GCA_000191585.1	ADZ09465.1	128	ADZ09478.1	148	ADZ09346.1	153	ADZ09965.1	148
Thermoproteus uzoniensis	768-20	GCA_000193375.1
Archaeoglobus veneficus	SNP6	GCA_000194625.1	AEA47464.1	122	AEA46229.1	131
Thermoplasma acidophilum	DSM1728	GCA_000195915.1
Pyrococcus abyssi	GE5	GCA_000195935.2	CAB50460.1	120
Methanohalobium evestigatum	Z-7303	GCA_000196655.1	ADI73763.1	118	ADI72981.1	131	ADI75046.1	127	ADI75149.1	123	ADI73897.1	135
Halalkalicoccus jeotgali	B3	GCA_000196895.1	ADJ15018.1	120	ADJ14706.1	122	ADJ15857.1	152	ADJ15403.1	183	ADJ14709.1	198
Methanothrix soehngenii	GP6	GCA_000204415.1	AEB67278.1	138	AEB68665.1	134	AEB68464.1	130
Metallosphaera cuprina	Ar-4	GCA_000204925.1
Pyrococcus sp. NA2	NA2	GCA_000211475.1	AEC52048.1	120
Acidianus hospitalis W1	W1	GCA_000213215.1
Methanotorris igneus	Kol 5	GCA_000214415.1
Methanobacterium paludis	SWAN1	GCA_000214725.1	AEG18159.1	131	AEG18179.1	84
Pyrococcus yayanosii	CH1	GCA_000215995.1	AEH25209.1	120
Halopiger xanaduensis	SH-6	GCA_000217715.1	AEH37171.1	120	AEH38127.1	118	AEH38209.1	153	AEH37212.1	190	AEH38808.1	177	AEH38045.1	165	AEH38809.1	151	AEH37592.1	131
Methanosalsum zhilinae	DSM 4017	GCA_000217995.1	AEH60442.1	118	AEH61505.1	122	AEH60473.1	131	AEH61369.1	134	AEH60474.1	129
Methanococcus maripaludis	X1	GCA_000220645.1	AEK19942.1	123
Thermococcus sp. 4557	4557	GCA_000221185.1
Pyrolobus fumarii	1A	GCA_000223395.1
Haloarcula hispanica	ATCC 33960	GCA_000223905.1	AEM58255.1	107	AEM57327.1	187	AEM57761.1	196	AEM56711.1	165	AEM56169.1	197	AEM56240.1	184
Halobiforma lacisalsi	AJ5	GCA_000226975.3	APW99682.1	120	APW97375.1	118	APW96511.1	154	APW97605.1	148	APW99082.1	195	APX00151.1	190	APW99739.1	149	APW99518.1	148	APW99539.1	130
Natronobacterium gregoryi	SP2	GCA_000230715.3	AFZ71770.1	120	AFZ73136.1	118	AFZ74448.1	152	AFZ72279.1	154
Natrinema pellirubrum	DSM 15624	GCA_000230735.3	AGB32469.1	120	AGB32430.1	124	AGB32948.1	154	AGB32207.1	194	AGB31661.1	194	AGB31958.1	165
Halobacterium sp. DL1	DL1	GCA_000230955.3	AHG03754.1	120	AHG03711.1	200	AHG05001.1	155	AHG03555.1	194	AHG04219.1	153	AHG04916.1	148	AHG03822.1	194
Desulfurococcus amylolyticus	DSM 16532	GCA_000231015.3
Pyrobaculum ferrireducens	1860	GCA_000234805.1
Methanosaeta harundinacea	6Ac	GCA_000235565.1	AET64882.1	147
Haloquadratum walsbyi	C23	GCA_000237865.1	CCC40891.1	145	CCC40525.1	183
Thermococcus litoralis	DSM 5473	GCA_000246985.3	EHR77514.1	120
Pyrobaculum oguniense	TE7	GCA_000247545.1
Methanocella conradii	HZ254	GCA_000251105.1	AFC98796.1	128	AFD01096.1	129	AFD00700.1	119	AFC99592.1	124	AFD00879.1	118	AFC99912.1	154	AFC99196.1	152	AFC99161.1	136
Thermoproteus tenax	Kra 1	GCA_000253055.1
Fervidicoccus fontis	Kam940	GCA_000258425.1
Thermogladius calderae	1633	GCA_000264495.1
Thermococcus cleftensis	CL1	GCA_000265525.1
Candidatus Caldarchaeum subterraneum		GCA_000270325.1
Pyrococcus furiosus	COM1	GCA_000275605.1
Natrinema sp. J7-2	J7-2	GCA_000281695.1	AFO58747.1	116	AFO59186.1	154	AFO58706.1	190	AFO56134.1	150	AFO58289.1	195
Candidatus Nitrosopumilus koreensis	AR1	GCA_000299365.1	AFS81149.1	122	AFS80066.1	130	AFS80261.1	125	AFS81072.1	156	AFS81491.1	121	AFS81613.1	116	AFS80353.1	123	AFS80281.1	127	AFS81353.1	125	AFS80858.1	129	AFS80498.1	118	AFS81076.1	167
Candidatus Nitrosopumilus sediminis	AR2	GCA_000299395.1	AFS83036.1	120	AFS81896.1	125	AFS83544.1	129	AFS82515.1	198	AFS82767.1	118	AFS82874.1	121
Candidatus Methanomethylophilus alvus	Mx1201	GCA_000300255.2
Candidatus Nitrososphaera gargensis	Ga9.2	GCA_000303155.1	AFU57962.1	126	AFU58006.1	136	AFU57999.1	129	AFU59806.1	136	AFU57794.1	136	AFU60310.1	137	AFU60230.1	179	AFU57200.1	122	AFU56955.1	123	AFU58243.1	126	AFU58194.1	72	AFU59689.1	175	AFU58276.1	164	AFU58113.1	61
Methanoculleus bourgensis	MS2T	GCA_000304355.2	CCJ36806.1	120	CCJ35266.1	122	CCJ35166.1	142
Methanolobus psychrophilus	R15	GCA_000306725.1	AFV24803.1	118	AFV24548.1	124	AFV23460.1	170	AFV23926.1	129	AFV23102.1	128	AFV23494.1	129	AFV24249.1	149	AFV23904.1	139	AFV25046.1	125
Caldisphaera lagunensis	DSM 15908	GCA_000317795.1
Methanoregula formicica	SMSP	GCA_000327485.1	AGB02550.1	120	AGB03332.1	130	AGB03144.1	123	AGB03149.1	143	AGB01818.1	128	AGB03196.1	151	AGB03275.1	126
Aciduliprofundum sp. MAR08-339	MAR08-339	GCA_000327505.1	WP_015284041.1	115	WP_015284005.1	118	WP_015283869.1	195
Halovivax ruber XH-70	XH-70	GCA_000328525.1	AGB15898.1	120	AGB15945.1	191	AGB16702.1	175	AGB15758.1	191
Methanomethylovorans hollandica	DSM 15978	GCA_000328665.1	AGB49636.1	118	AGB49565.1	125	AGB49267.1	140	AGB48316.1	138
Natronococcus occultus	SP4	GCA_000328685.1	AGB36411.1	149	AGB36362.1	154	AGB37956.1	138	AGB37592.1	147	AGB38035.1	141	AGB37125.1	186	AGB37868.1	149	AGB37593.1	136
Thermoplasmatales archaeon	BRNA1	GCA_000350305.1
Archaeoglobus sulfaticallidus	PM70-1	GCA_000385565.1	AGK61833.1	115	AGK61217.1	118	AGK61267.1	119	AGK62129.1	149
Methanobrevibacter sp. AbM4	AbM4	GCA_000404165.1	AGN16469.1	138
Candidatus Methanomassiliicoccus intestinalis	Issoire-Mx1	GCA_000404225.1
Halorhabdus tiamatea	SARL4B	GCA_000470655.1	CCQ32945.1	119	CCQ33610.1	124	CCQ34886.1	194	CCQ32682.1	183	CCQ33932.1	181
Methanobacterium sp. MB1	MB1	GCA_000499765.1	CDG64974.1	151	CDG64526.1	158	CDG64137.1	102	CDG65299.1	148	CDG64825.1	111
Thermococcus paralvinellae	ES1	GCA_000517445.1
Halostagnicola larsenii	XH-48	GCA_000517625.1	AHG00415.1	118	AHG01898.1	152	AHF98660.1	154	AHG01250.1	188	AHF99612.1	135	AHF99097.1	141	AHG02369.1	146
Thermococcus nautili	‘30-1	GCA_000585495.1	AHL22777.1	120
Aeropyrum camini	SY1	GCA_000591035.1
Natronomonas moolapensis	8.8.11	GCA_000591055.1	CCQ37336.1	118	CCQ38007.1	119	CCQ37108.1	197	CCQ37260.1	194	CCQ37300.1	122	CCQ37360.1	190
Nitrososphaera viennensis	EN76	GCA_000698785.1	AIC15212.1	126	AIC16395.1	132	AIC16394.1	127	AIC16903.1	128	AIC14952.1	132	AIC14758.1	176
Palaeococcus pacificus	DY20341	GCA_000725425.1	AIF69317.1	120
Candidatus Nitrososphaera evergladensis	SR1	GCA_000730285.1	AIF84398.1	126	AIF84386.1	128	AIF82438.1	132	AIF82927.1	128	AIF82244.1	133	AIF83554.1	120	AIF84977.1	170	AIF82277.1	156	AIF82174.1	123
Archaeoglobus fulgidus	DSM 8774	GCA_000734035.1	AIG97921.1	121	AIG98893.1	117	AIG97264.1	118	AIG98263.1	122	AIG99256.1	121	AIG98127.1	128	AIG99386.1	114	AIG97942.1	118	AIG98484.1	133
Methanocaldococcus bathoardescens	JH146	GCA_000739065.1	AIJ05785.1	124
Methanobacterium formicicum	BRM9	GCA_000762265.1	AIS31851.1	152	AIS32049.1	151	AIS32654.1	158	AIS31793.1	145	AIS32219.1	147	AIS31964.1	134
Thermococcus eurythermalis	A501	GCA_000769655.1	AIU70932.1	120
Candidatus Methanoplasma termitum	MpT1	GCA_000800805.1
Candidatus Nitrosocosmicus oleophilus	MY3	GCA_000802205.2	ALI35737.1	145	ALI36950.1	141	ALI34309.1	126	ALI37748.1	128	ALI35129.1	139	ALI35905.1	128	ALI37440.1	124	ALI34973.1	127	ALI34525.1	132	ALI34224.1	142	ALI37157.1	130	ALI36035.1	184
Candidatus Nitrosopelagicus brevis	CN25	GCA_000812185.1
Thermofilum adornatus	1505	GCA_000813245.1
Thermococcus guaymasensis	DSM 11113	GCA_000816105.1	AJC70837.1	130
Haloarcula sp. CBA1115	CBA1115	GCA_000827835.1	AJF25288.1	119	AJF27225.1	194	AJF24828.1	196	AJF26633.1	173	AJF26145.1	199
Methanococcus maripaludis	KA1	GCA_000828535.1	BAP61149.1	123
Methanococcus maripaludis	OS7	GCA_000828555.1	BAP63095.1	123
Methanothermobacter sp. CaT2	CaT2	GCA_000828575.1	BAM69634.1	144
Nitrosopumilus piranensis	D3C	GCA_000875775.1
Methanobacterium formicicum		GCA_000953115.1	CEA14018.1	152	CEA14241.1	151	CEA12395.1	158	CEA13299.1	145	CEA14426.1	147	CEA14129.1	134
Candidatus Nitrosotenuis cloacae	SAT1	GCA_000955905.3	AJZ75276.1	126	AJZ75909.1	126	AJZ75189.1	119	AJZ75092.1	121	AJZ76586.1	126	AJZ75113.1	116	AJZ75247.1	128	AJZ75300.1	154	AJZ75439.1	126	AJZ75489.1	127	AJZ75477.1	165
Nitrosopumilus adriaticus	NF5	GCA_000956175.1	AJW70572.1	131	AJW70494.1	125	AJW71760.1	127	AJW71565.1	147	AJW70538.1	119	AJW71735.1	125	AJW70525.1	141	AJW70389.1	151	AJW71762.1	121	AJW70454.1	128	AJW71485.1	124	AJW70216.1	133	AJW70730.1	129	AJW71518.1	132	AJW70789.1	121	AJW69962.1	116	AJW70489.1	127	AJW71476.1	127	AJW71089.1	121	AJW71087.1	161	AJW70093.1	135	AJW69957.1	115	AJW71290.1	120	AJW71761.1
Methanosarcina vacuolata	Z-761	GCA_000969905.1	AKB45769.1	121	AKB44473.1	125	AKB44617.1	127	AKB45771.1	154	AKB42489.1	122	AKB43358.1	137	AKB44099.1	143	AKB43859.1	148	AKB44060.1	133	AKB45768.1	124	AKB43356.1	157	AKB44053.1	169
Methanosarcina sp. Kolksee	Kolksee	GCA_000969945.1	AKB49246.1	121	AKB48636.1	121	AKB48135.1	127	AKB47975.1	111	AKB49247.1	163	AKB45991.1	122	AKB47584.1	143	AKB46821.1	137	AKB47544.1	133	AKB49245.1	124	AKB47298.1	148	AKB46819.1	157	AKB47537.1	169
Methanosarcina barkeri	227	GCA_000970065.1	AKB59976.1	121	AKB57758.1	125	AKB57687.1	127	AKB59780.1	124	AKB56892.1	142	AKB57965.1	137	AKB56843.1	148	AKB56828.1	129	AKB59975.1	124	AKB57964.1	157	AKB57494.1	169
Methanosarcina siciliae	C2J	GCA_000970145.1	AKB37563.1	120	AKB38929.1	121	AKB35664.1	148	AKB37442.1	126	AKB36974.1	171	AKB36973.1	139	AKB38930.1	126	AKB36071.1	136	AKB38651.1	110	AKB35962.1	172	AKB35663.1	146	AKB36860.1	59
Methanosarcina lacustris	Z-7289	GCA_000970265.1	AKB76359.1	121	AKB76229.1	121	AKB74922.1	165	AKB74923.1	144	AKB75151.1	132	AKB74167.1	137	AKB76360.1	130
Methanosarcina horonobensis	HB-1	GCA_000970285.1	AKB77632.1	120	AKB80566.1	121	AKB77651.1	120	AKB78824.1	125	AKB78033.1	127	AKB80567.1	144	AKB78712.1	176	AKB77611.1	141	AKB76779.1	121	AKB77762.1	125	AKB78711.1	134	AKB78115.1	148	AKB77895.1	125	AKB77523.1	147	AKB79278.1	137	AKB80565.1	126
Methanococcoides methylutens	MM1	GCA_000970325.1	AKB85017.1	137	AKB84636.1	121	AKB84357.1	123	AKB84487.1	134	AKB86121.1	130	AKB84494.1	134	AKB85024.1	136
Lokiarchaeum sp. GC14_75	GC14_75	GCA_000986845.1	KKK42814.1	132	KKK44134.1	134	KKK43712.1	126	KKK42141.1	131	KKK41338.1	123	KKK42103.1	123	KKK45955.1	123	KKK44823.1	110	KKK46538.1	126	KKK46580.1	104	KKK45610.1	104	KKK42174.1	103	KKK41897.1	120	KKK43941.1	123	KKK46073.1	123	KKK42744.1	95	KKK45110.1	127
Infirmifilum uzonense	1807-2	GCA_000993805.1
Geoglobus ahangari	234	GCA_001006045.1	AKG90978.1	116	AKG90820.1	120	AKG90765.1	115
Pyrobaculum sp. WP30	WP30	GCA_001189275.1
Haloferax gibbonsii	ARA6	GCA_001190965.1	AKU07298.1	122	AKU07352.1	196	AKU08885.1	189	AKU07436.1	130
Metallosphaera sedula	ARS50-1	GCA_001266655.1
Methanosarcina flavescens	E03.2	GCA_001304615.2	AYK15213.1	121	AYK13904.1	121	AYK13939.1	126	AYK16002.1	157	AYK13864.1	127	AYK15147.1	125	AYK14014.1	138	AYK15729.1	148	AYK16446.1	129	AYK16467.1	131	AYK15214.1	124	AYK15854.1	169
Halanaeroarchaeum sulfurireducens	M27-SA2	GCA_001305655.1	ALG82245.1	120	ALG81241.1	184	ALG82217.1	195
Candidatus Bathyarchaeota archaeon BA1	BA1	GCA_001399805.1
Pyrodictium delaneyi	Su06	GCA_001412615.1
Thermococcus barophilus	CH5	GCA_001433455.1	ALM75347.1	120
Methanobacterium formicicum	Mb9	GCA_001458655.1	CEL24947.1	152	CEL24719.1	151	CEL24157.1	158	CEL25657.1	145	CEL24546.1	147	CEL24830.1	134
Methanobrevibacter millerae	SM9	GCA_001477655.1	ALT69387.1	136
Ignicoccus islandicus	DSM 13165	GCA_001481685.1
Thermococcus sp. 2319x1	2319x1	GCA_001484685.1
Halobacterium hubeiense	JI20-1	GCA_001488575.1	CQH54936.1	120	CQH57358.1	150	CQH54524.1	198	CQH57473.1	194	CQH52985.1	180	CQH53000.1	194
Hadesarchaea archaeon	DG-33	GCA_001515185.1	KUO39263.1	188	KUO39355.1	122	KUO39265.1	120
Methanobrevibacter sp. YE315	YE315	GCA_001548675.1
Methanogenic archaeon	ISO4-H5	GCA_001560915.1
Methanobrevibacter olleyae	YLM1	GCA_001563245.1
Pyrococcus kukulkanii	NCB100	GCA_001577775.1	AMM53312.1	120
Thermococcus peptonophilus	OG-1	GCA_001592435.1	AMQ17805.1	120
Thermococcus piezophilus	CDGS	GCA_001647085.1	ANF21998.1	120
Sulfolobus sp. A20	A20	GCA_001719125.1
Candidatus Nitrosocosmicus hydrocola	G61	GCA_001870125.1	WP_148687749.1	139	WP_148686627.1	123	WP_148686470.1	119	WP_231129197.1	124	WP_161486156.1	182	WP_148687516.1	140	WP_148685747.1	127	WP_148685397.1	128	WP_148686080.1	128	WP_161486318.1	119	WP_148685982.1	144
Halodesulfurarchaeum formicicum	HSR6	GCA_001886955.1	APE95883.1	120	APE96069.1	185
Methanohalophilus halophilus	Z-7982	GCA_001889405.1	APH39226.1	123	APH39119.1	140	APH38384.1	121	APH38809.1	129	APH39391.1	129	APH38187.1	131	APH39407.1	130
Candidatus Lokiarchaeota archaeon CR_4	CR_4	GCA_001940655.1	OLS15814.1	121	OLS12406.1	137	OLS14434.1	126	OLS14433.1	130	OLS12407.1	128	OLS16236.1	119	OLS14257.1	130	OLS14688.1	149	OLS12092.1	132
Haloterrigena daqingensis	JX313	GCA_001971705.1	APX95458.1	120	APX95260.1	150	APX95290.1	191	APX95229.1	154	APX95954.1	149	APX95825.1	197
Halorientalis sp. IM1011	IM1011	GCA_001989615.1	AQL43096.1	119	AQL44418.1	188	AQL41382.1	147	AQL43862.1	194	AQL44639.1	151	AQL43442.1	192	AQL43406.1	197	AQL43407.1	197
Halolamina sp. CBA1230	CBA1230	GCA_002025255.2	QKY19507.1	145	QKY19254.1	192
Ferroplasma acidiphilum	Y	GCA_002078355.1
Acidianus manzaensis	YN-25	GCA_002116695.1
Natrarchaeobaculum aegyptiacum	JW	GCA_002156705.1	ARS88863.1	120	ARS88777.1	118	ARS89274.1	150	ARS91093.1	148	ARS90219.1	132
Candidatus Nitrosomarinus catalina	SPOT01	GCA_002156965.1
Thermococcus sp. 5-4	5-4	GCA_002197185.1
Methanopyrus sp. SNP6	SNP6	GCA_002201895.1
Methanopyrus sp. KOL6	KOL6	GCA_002201915.1
Candidatus Mancarchaeum acidiphilum	Mia14	GCA_002214165.1
Thermococcus celer	Vu 13	GCA_002214365.1
Thermococcus gorgonarius	W-12	GCA_002214385.1
Thermococcus barossii	SHCK-94	GCA_002214465.1
Thermococcus pacificus	P-4	GCA_002214485.1
Thermococcus siculi	RG-20	GCA_002214505.1
Thermococcus sp. P6	P6	GCA_002214525.1
Thermococcus thioreducens	OGL-20P	GCA_002214545.1
Thermococcus radiotolerans	EJ2	GCA_002214565.1
Thermococcus profundus	DT-5432	GCA_002214585.1	ASJ02875.1	120	ASJ02571.1	123
Thermococcus chitonophagus	GC74	GCA_002214605.1	ASJ16089.1	120
Sulfolobus acidocaldarius	DG1	GCA_002215565.1
Halopenitus persicus	CBA1233	GCA_002355635.1	WP_096390883.1	119	WP_157744246.1	124
Halorubrum trapanicum	CBA1232	GCA_002355655.1	WP_004597560.1	118	WP_096393589.1	119	WP_096396410.1	175	WP_096394434.1	187	WP_096393254.1	195
Methanothermobacter sp. EMTCatA1	EMTCatA1	GCA_002356395.1	BAZ98486.1	145	BAZ98481.1	103	BAZ98596.1	64
Hadesarchaea archaeon	CG08	GCA_002779005.1	PIU14933.1	76
Candidatus Nitrosotenuis aquarius	AQ6F	GCA_002787055.1	WP_100183014.1	126	WP_100182025.1	126	WP_100181927.1	119	WP_162858550.1	120	WP_100183426.1	126	WP_100183139.1	121	WP_162858555.1	118	WP_100181885.1	123	WP_162858630.1	127	WP_162858580.1	129	WP_100182052.1	155	WP_100182284.1	165	WP_162858574.1	127
Methanobrevibacter smithii	KB11	GCA_002813085.1	ATZ59896.1	136
Methanobacterium subterraneum	MO-MB1	GCA_002813655.1	AUB56693.1	152	AUB56170.1	146	AUB55578.1	145	AUB56531.1	145	AUB56281.1	124
Methanobacterium sp. MZ-A1	MZ-A1	GCA_002813675.1	AUB59133.1	152	AUB58958.1	146	AUB57439.1	145	AUB59173.1	145	AUB58848.1	124
Methanobacterium subterraneum	A8p	GCA_002813695.1	AUB61366.1	152	AUB59961.1	146	AUB60560.1	145	AUB59602.1	145	AUB59858.1	124
Haloarcula taiwanensis	Taiwanensis	GCA_002844335.1	AUG48388.1	119	AUG47518.1	194	AUG46975.1	173	AUG47941.1	196	AUG46482.1	199
Candidatus Nitrosocaldus islandicus	3F	GCA_002906215.1	WP_103286838.1	126
Methanococcus maripaludis	DSM 2067	GCA_002945325.1	AVB75477.1	123	AVB76913.1	119
Halalkaliarchaeum desulfuricum	AArc-Sl	GCA_002952775.1	AUX08088.1	197	AUX10734.1	198
Methanococcus maripaludis	OS7mut1	GCA_003052125.1	WP_119720958.1	123
Haloarculaceae archaeon	HArcel1	GCA_003058365.1	AWB27393.1	119	AWB27044.1	118	AWB28021.1	197	AWB27302.1	194
Metallosphaera hakonensis	HO1-1	GCA_003201675.2
Acidianus sulfidivorans	JP7	GCA_003201765.2
Acidianus brierleyi	DSM 1651	GCA_003201835.2
Methanosphaera sp. BMS	BMS	GCA_003268005.1
Haloplanus rubicundus	CBA1113	GCA_003342695.1	AXG06853.1	119	AXG06968.1	145	AXG06870.1	199	AXG05200.1	197	AXG07522.1	196	AXG06784.1	199	AXG08142.1	192	AXG06546.1	191	AXG07146.1	192
Methanofervidicoccus sp. A16	A16	GCA_003351865.1	AXI24670.1	124
Natrarchaeobaculum sulfurireducens	AArc1	GCA_003430825.1	AXR78565.1	120	AXR77544.1	118	AXR79217.1	150	AXR78366.1	147	AXR78777.1	130	AXR78405.1	159
Acidilobus sp. 7A	7A	GCA_003431325.1
Methanobacterium sp. BRmetb2	BRmetb2	GCA_003491285.1	AXV36805.1	144	AXV37144.1	132	AXV38738.1	151
Methanobacterium sp. BAmetb5	BAmetb5	GCA_003491305.1	AXV38972.1	152	AXV41032.1	152	AXV39165.1	148	AXV40486.1	145	AXV39332.1	147	AXV39069.1	128
Methanosarcina thermophila	MT-1	GCA_003584605.1	BAW28596.1	121	BAW29731.1	126	BAW29930.1	157	BAW28521.1	125	BAW29783.1	126	BAW30492.1	148	BAW29631.1	143	BAW30434.1	136	BAW28597.1	124	BAW29931.1	136	BAW30333.1	169
Methanothermobacter sp. MT-2	MT-2	GCA_003584625.1
Candidatus Bathyarchaeota archaeon	M10_bin139	GCA_003601775.1	RJS88999.1	159	RJS88998.1	132
Candidatus Methanomethylophilus alvus	Mx-05	GCA_003711245.1
Halarchaeum sp. CBA1220	CBA1220	GCA_003721175.2	QLC34581.1	192	QLC34519.1	199	QLC34926.1	131
Saccharolobus solfataricus	SULM	GCA_003852155.1
Haloplanus aerogenes	JCM 16430	GCA_003856835.1	AZH25306.1	119	AZH24992.1	191	AZH25223.1	199	AZH25449.1	145	AZH25323.1	199	AZH26961.1	197	AZH26073.1	156
Sulfodiicoccus acidiphilus	HS-1	GCA_003967175.1
Halorussus sp. RC-68	RC-68	GCA_004087835.1	WP_128475899.1	120	WP_128476163.1	118	WP_128476500.1	150	WP_243700389.1	200
Halorubrum sp. BOL3-1	BOL3-1	GCA_004114375.1	QAU13483.1	118	QAU12657.1	119	QAU13460.1	187	QAU12413.1	195	QAU13836.1	185	QAU14436.1	190
Halorubrum ezzemoulense	Fb21	GCA_004126515.1	QAY20991.1	118	QAY19311.1	119	QAY19743.1	126	QAY21920.1	190	QAY21127.1	187	QAY19571.1	195
Haloterrigena jeotgali	A29	GCA_004799625.1	QCC57718.1	120	QCC58195.1	154	QCC57460.1	194	QCC57680.1	190	QCC61796.1	194	QCC60561.1	150
Natronorubrum bangense	JCM 10635	GCA_004799645.1	QCC53499.1	120	QCC53540.1	190	QCC53679.1	154	QCC53895.1	151
Halapricum salinum	CBA1105	GCA_004799665.1	QCC50615.1	119	QCC51969.1	137	QCC52134.1	176	QCC52455.1	194	QCC52155.1	147	QCC50384.1	199	QCC52216.1	188	QCC51703.1	194	QCC52214.1	137
Halobellus limi	CGMCC 1.10331	GCA_004799685.1	QCC48186.1	122	QCC47250.1	118	QCC47257.1	187	QCC47926.1	199
Haloprofundus sp. MHR1	MHR1	GCA_005155585.1	QCJ47862.1	152
Metallosphaera prunae	Ron 12/II	GCA_005222525.1
Haloferax mediterranei	ATCC 33500	GCA_005406325.1	QCQ75415.1	122	QCQ74269.1	151	QCQ75471.1	196	QCQ75618.1	130
Natrinema versiforme	BOL5-4	GCA_005576615.1	QCS43096.1	120	QCS43564.1	154	QCS41123.1	147	QCS43054.1	190	QCS41923.1	173	QCS43031.1	153	QCS41789.1	150	QCS42576.1	150
Natrinema pallidum	BOL6-1	GCA_005890195.1	QCW03905.1	120	QCW04236.1	153	QCW03865.1	190	QCW03668.1	195	QCW02142.1	150	QCW03770.1	148
Thermococcus indicus	IOH1	GCA_006274605.1	QDA31882.1	120
Salarchaeum sp. JOR-1	JOR-1	GCA_007833275.1	QDX39439.1	137	QDX39550.1	187
Candidatus Prometheoarchaeum syntrophicum	MK-D1	GCA_008000775.1	QEE16618.1	131	QEE16624.1	131	QEE16615.1	126	QEE16614.1	135	QEE17838.1	120
Methanothermobacter sp. KEPCO-1	KEPCO-1	GCA_008033705.1	QEF93710.1	144
Thermococcus sp. SY113	SY113	GCA_008152015.1	QEK15604.1	120
Sulfuracidifex tepidarius	IC-007	GCA_008326385.1
Halomicrobium sp. ZPS1	ZPS1	GCA_009217585.1	QFR19733.1	119	QFR18902.1	197	QFR21862.1	194	QFR21034.1	193	QFR21697.1	186	QFR20956.1	197
Natronorubrum aibiense	‘ 7-3	GCA_009392895.1	QFU82982.1	120	QFU82933.1	190	QFU82782.1	154	QFU83819.1	149	QFU82463.1	149
Sulfolobus sp. E5-1-F	E5-1-F	GCA_009601705.1
Sulfolobus sp. E11-6	E11-6	GCA_009602405.1
Halomicrobium sp. LC1Hm	LC1Hm	GCA_009617995.1	QGA83802.1	119	QGA82941.1	197	QGA82843.1	194	QGA81769.1	193	QGA82257.1	189	QGA82774.1	176	QGA81804.1	197
Halorhabdus sp. CBA1104	CBA1104	GCA_009690625.1	QGN07197.1	119	QGN07010.1	194	QGN06860.1	185	QGN05924.1	192	QGN07780.1	191
Acidianus ambivalens	LEI 10	GCA_009729015.1
Stygiolobus azoricus	FC6	GCA_009729035.1
Sulfurisphaera ohwakuensis	TA-1	GCA_009729055.1
Haloplanus rallus	MBLA0036	GCA_009762275.1	QGX94483.1	119	QGX93454.1	197	QGX93484.1	197	QGX94421.1	199	QGX94324.1	145	QGX94532.1	190	QGX93682.1	191	QGX96526.1	195	QGX95813.1	194	QGX93706.1	192
Methanomassiliicoccaceae archaeon	DOK	GCA_009911715.1
Methanothermobacter sp. THM-1	THM-1	GCA_009914355.1	QHN06307.1	144
Methanothermobacter sp. THM-2	THM-2	GCA_009917665.1	QHN07309.1	144
Halogeometricum borinquense	wsp4	GCA_010692885.1	QIB73805.1	122	QIB74092.1	135	QIB73019.1	152	QIB74730.1	186	QIB76513.1	182	QIB75491.1	196
Haloferax alexandrinus	wsp1	GCA_010692905.1	QIB78306.1	122	QIB78094.1	137	QIB78367.1	196	QIB79847.1	192
Methanosarcina mazei	zm-15	GCA_010706455.1	QIB90513.1	120	QIB92650.1	121	QIB91313.1	125	QIB90810.1	131	QIB91220.1	168	QIB89833.1	122	QIB91219.1	154	QIB90974.1	120	QIB92896.1	137	QIB91539.1	170	QIB92649.1	126
Candidatus Methanomethylicus mesodigestum	SpSt-468	GCA_011329225.1	MAGT01000007.1_129	153	MAGT01000009.1_8	157
Haloarcula sp. JP-L23	JP-L23	GCA_011602445.1	QIO21633.1	119	QIO22984.1	194	QIO23051.1	185	QIO24200.1	191	QIO23918.1	191	QIO24395.1	185	QIO23749.1	196	QIO21201.1	129
Sulfolobus sp. S-194	S-194	GCA_012222305.1
Conexivisphaera calida	NAS-02	GCA_013340765.1
Metallosphaera tengchongensis	Ric-A	GCA_013343295.1
Candidatus Helarchaeota archaeon	CR_Bin_291	GCA_013375405.1	NVM53974.1	121
Candidatus Helarchaeota archaeon	CR_Bin_097	GCA_013375455.1
Methanolobus zinderi	DSM 21339	GCA_013388255.1	QLC50521.1	118	QLC50650.1	124	QLC49193.1	170	QLC50278.1	124	QLC49825.1	119	QLC48937.1	136
Natronomonas halophila	C90	GCA_013391085.1	QLD86037.1	123	QLD86869.1	185	QLD86207.1	170	QLD86320.1	192	QLD86814.1	152	QLD87258.1	185	QLD86085.1	193
Natronomonas salina	YPL13	GCA_013391105.1	QLD90213.1	149	QLD91016.1	150	QLD90819.1	185	QLD90152.1	200	QLD90521.1	152	QLD87819.1	150	QLD89174.1	151	QLD88894.1	193	QLD89267.1	199	QLD89543.1	146	QLD90556.1	149	QLD90617.1	150
Haloterrigena sp. YPL8	YPL8	GCA_013402815.1	WP_179263159.1	120	WP_179263177.1	154	WP_179263087.1	190	WP_179260766.1	154	WP_179261062.1	167	WP_179260414.1	117	WP_179260143.1	150	WP_179260224.1	179	WP_179259379.1	196	WP_179260533.1	146
Nitrosopumilus cobalaminigenes	HCA1	GCA_013407145.1	QLH02635.1	118	QLH02237.1	125	QLH03570.1	116	QLH03068.1	197	QLH03806.1	107	QLH02751.1	121
Nitrosopumilus oxyclinae	HCE1	GCA_013407165.1	QLH04919.1	118	QLH04039.1	123	QLH05333.1	116	QLH04836.1	197	QLH05565.1	107	QLH04542.1	121
Nitrosopumilus ureiphilus	PS0	GCA_013407185.1	QLH06859.1	125	QLH06455.1	139	QLH07526.1	147	QLH05855.1	125	QLH06108.1	120	QLH07961.1	129	QLH06914.1	129	QLH06893.1	118	QLH07687.1	116	QLH06826.1	121	QLH07693.1	115	QLH07960.1	165
Candidatus Nitrosotenuis sp. DW1	DW1	GCA_013407275.1	QLH08203.1	126	QLH09107.1	120	QLH08740.1	124	QLH09921.1	126	QLH09114.1	117	QLH09269.1	121	QLH08603.1	134	QLH09153.1	97	QLH08890.1	112	QLH08994.1	144	QLH08977.1	174	QLH09021.1	134	QLH08719.1	139	QLH09381.1	120
Nitrosarchaeum sp. AC2	AC2	GCA_013407385.1	QLH11173.1	120	QLH11601.1	124	QLH11417.1	121	QLH11621.1	116	QLH10252.1	137	QLH10905.1	123	QLH11082.1	122	QLH11079.1	124	QLH10897.1	123	QLH11243.1	200	QLH10840.1	120	QLH10794.1	136	QLH10689.1	122	QLH11077.1	121
Halosimplex rubrum	R27	GCA_013415885.1	QLH79353.1	119	QLH80023.1	176	QLH78927.1	147	QLH75942.1	191	QLH78958.1	193	QLH77725.1	196	QLH80034.1	171	QLH77506.1	192	QLH79031.1	195	QLH77889.1	198
Halosimplex pelagicum	R2	GCA_013415905.1	QLH84285.1	119	QLH85039.1	176	QLH83874.1	147	QLH80271.1	191	QLH82687.1	196	QLH83907.1	193	QLH85048.1	171	QLH82572.1	192	QLH83992.1	195	QLH82639.1	197
Candidatus Fermentimicrarchaeum limneticum	Sv326	GCA_013426015.1
Hadesarchaea archaeon	MAG-18	GCA_014361095.1	MBC7219223.1	131	MBC7219222.1	131
Candidatus Methanosuratus sp.	MAG-1	GCA_014361425.1	MBC7127466.1	154	MBC7127946.1	157
Candidatus Methanomethyliales bacterium	MAG-3	GCA_014361445.1	MBC7112847.1	147	MBC7112506.1	156	MBC7113522.1	157
Candidatus Methanosuratus sp.	MAG-2	GCA_014361455.1	MBC7120502.1	126	MBC7120929.1	159	MBC7121559.1	129	MBC7121560.1	134
Infirmifilum lucidum	3507LT	GCA_014876775.1
Halosimplex litoreum	YGH94	GCA_016065055.1	QPV62202.1	119	QPV63039.1	186	QPV62681.1	147	QPV61446.1	191	QPV63527.1	196	QPV65173.1	170	QPV62356.1	193	QPV62583.1	195	QPV63952.1	191	QPV62174.1	189	QPV63748.1	196
Candidatus Woesearchaeota archaeon	NC_groundwater_433_Ag_B-0.1um_44_11	GCA_016188215.1	MBI2546169.1	131
Candidatus Woesearchaeota archaeon	NC_groundwater_85_Ag_S-0.1um_31_13	GCA_016432305.1
Candidatus Aenigmarchaeota archaeon	NC_groundwater_134_Ag_S-0.1um_56_17	GCA_016432325.1
Candidatus Diapherotrites archaeon	Fred_18	GCA_016699555.1
Candidatus Micrarchaeum sp.	A_DKE	GCA_016806735.1
Haloterrigena salifodinae	BOL5-1	GCA_016906025.1	QRV16095.1	120	QRV15162.1	119	QRV16356.1	154	QRV16140.1	190	QRV17593.1	133	QRV14822.1	175	QRV13818.1	138	QRV16534.1	155	QRV15642.1	189	QRV15506.1	197	QRV14674.1	152
Halobacterium sp. BOL4-2	BOL4-2	GCA_016917835.1	WP_010902692.1	120	WP_205251619.1	195	WP_205251905.1	189
Haloarculaceae archaeon	HSR-Bgl	GCA_017094445.1	QSG10861.1	119	QSG12259.1	184	QSG12849.1	194	QSG11900.1	199	QSG11719.1	188
Haloarculaceae archaeon	HSR-Est	GCA_017094465.1	QSG15689.1	119	QSG16181.1	124	QSG14836.1	186	QSG14336.1	194	QSG15497.1	199
Halobacteriales archaeon	AArc-S	GCA_017094485.1	QSG03196.1	120	QSG03145.1	191	QSG02151.1	190	QSG02653.1	190
Haloarculaceae archaeon	HSR12-1	GCA_017094505.1	QSG07046.1	119	QSG04926.1	124	QSG06497.1	184	QSG05145.1	194	QSG05737.1	199	QSG04990.1	189
Haloarculaceae archaeon	HSR12-2	GCA_017094525.1	QSG10055.1	119	QSG09361.1	184	QSG08025.1	194	QSG08969.1	199	QSG08780.1	188
Haloterrigena longa	ABH32	GCA_017352095.1	QSW84809.1	120	QSW84082.1	121	QSW85877.1	154	QSW83973.1	153	QSW84930.1	195	QSW85795.1	147
Haloterrigena sp. KZCA68	KZCA68	GCA_017352155.1	WP_008896351.1	120	WP_207290093.1	164	WP_207288382.1	148	WP_207288647.1	150	WP_207287518.1	153	WP_207287683.1	190	WP_207287554.1	155	WP_207288712.1	174	WP_207288023.1	153	WP_207288207.1	197	WP_207289786.1	134
Halovivax sp. KZCA124	KZCA124	GCA_017357405.1	WP_207588594.1	120	WP_207591219.1	153	WP_207591980.1	155	WP_242695536.1	164	WP_207587896.1	133	WP_207587298.1	156	WP_207588674.1	190	WP_207587828.1	171
Nitrosopumilus sp. K4	K4	GCA_018128925.1	QUC65146.1	120	QUC64745.1	114	QUC64863.1	125	QUC64775.1	121	QUC64095.1	130	QUC64358.1	126	QUC65558.1	121	QUC65669.1	118	QUC65247.1	120
Methanobacterium sp. MethCAN	MethCAN	GCA_018141185.1	QUH24156.1	117	QUH22465.1	147	QUH23027.1	116
Halorubrum sodomense	MBLA0099	GCA_018228765.1	QUO48271.1	118	QUO47328.1	119	QUO46908.1	126	QUO48263.1	187	QUO46990.1	194
Candidatus Pacearchaeota archaeon	RIFCSPLOWO2_01_FULL_32_35	GCA_018303855.1
Candidatus Pacearchaeota archaeon	RIFCSPHIGHO2_01_FULL_34_23	GCA_018303995.1
Candidatus Pacearchaeota archaeon	RIFOXYC1_FULL_38_15	GCA_018304025.1
Candidatus Diapherotrites archaeon	RIFCSPLOWO2_01_FULL_43_13	GCA_018304485.1
Candidatus Diapherotrites archaeon	RIFCSPHIGHO2_01_FULL_GW2011_AR10_43_9	GCA_018304495.1
Halorubrum sp. 2020YC2	2020YC2	GCA_018623055.1	QWC18838.1	118	QWC19785.1	119	QWC18465.1	190	QWC18829.1	187	QWC20028.1	195
Saccharolobus shibatae	B12	GCA_019175345.1
Candidatus Bathyarchaeota archaeon	bin106	GCA_020341775.1	UCB59860.1	148	UCB59640.1	158
Candidatus Aenigmarchaeota archaeon	bin1364	GCA_020343575.1
Candidatus Woesearchaeota archaeon	bin1342	GCA_020343615.1	UCD04495.1	132
Candidatus Aenigmarchaeota archaeon	bin1329	GCA_020343635.1
Candidatus Lokiarchaeota archaeon	bin132	GCA_020343655.1	UCD00652.1	126	UCD00838.1	109
Candidatus Aenigmarchaeota archaeon	bin1228	GCA_020343735.1
Candidatus Bathyarchaeota archaeon	bin115	GCA_020344315.1	UCC58417.1	139	UCC57676.1	125	UCC58993.1	134	UCC57875.1	121
Candidatus Lokiarchaeota archaeon	bin108	GCA_020344955.1	UCC20026.1	125	UCC21169.1	126	UCC21127.1	125	UCC19865.1	130	UCC20049.1	128	UCC20506.1	118	UCC20082.1	131
Candidatus Nitrosotalea devanaterra		GCA_900065925.1	CUR51767.1	127	CUR51762.1	127	CUR51504.1	118	CUR52160.1	137	CUR51746.1	138	CUR51414.1	136	CUR51198.1	132	CUR51841.1	154	CUR52187.1	139	CUR51777.1	159	CUR51780.1	170	CUR51774.1	134	CUR51776.1	163	CUR52222.1	117	CUR52265.1	121	CUR51014.1	117
Cuniculiplasma divulgatum	S5	GCA_900083515.1
Cuniculiplasma divulgatum	PM4	GCA_900090055.1
Methanobacterium congolense	Buetzberg	GCA_900095295.1	SCG86103.1	140
Methanothermobacter wolfeii	SIV6	GCA_900095815.1	SCM57006.1	144
Thermococcus sp. EXT12c/(Thermococcus henrietii EXT12c)	EXT12c	GCA_900198835.1	WP_042690875.1	120
Candidatus Nitrosocaldus cavascurensis	SCU2	GCA_900248165.1	SPC34523.1	126
Candidatus Nitrosocosmicus franklandus	NFRAN1	GCA_900696045.1	VFJ12894.1	136	VFJ13616.1	124	VFJ14206.1	139	VFJ12977.1	124	VFJ15185.1	127	VFJ12535.1	122	VFJ13242.1	128	VFJ14406.1	126	VFJ14977.1	184	VFJ14937.1	135
Candidatus Methanomassiliicoccus intestinalis	MGYG-HGUT-02160	GCA_902383905.1
Methanosphaera stadtmanae	MGYG-HGUT-02164	GCA_902384015.1
Methanocaldococcus sp. SG1	SG1	GCA_902827205.1
Thermococcus sp. IRI35c/(Thermococcus camini IRI35C)	IRI35c	GCA_904067545.1
Candidatus Methanoperedenaceae archaeon	GB50	GCA_905171685.1	CAD7770963.1	123
Candidatus Methanoperedenaceae archaeon	GB37	GCA_905171695.1	CAD7770880.1	123
[truncated: 3 more columns]
